# Supplementary material for: Temporal dynamics of a CSF1R signaling gene regulatory network involved in epilepsy
Source: PLoS Comput Biol. 2021 Apr 5;17(4):e1008854. doi: 10.1371/journal.pcbi.1008854 (PMC8057615; doi:10.1371/journal.pcbi.1008854)
Supplement: S1 Data — (TXT) [file pcbi.1008854.s013.txt]

Time (h)	B	mIRF8	mPU1	mGCSFR	mIL6R	mTNFR1	mCSF1	mSTAT3	mMCSFR	mCEBPA	mNFKB	mSTAT1	N	O	P	Q	R	S
0.050000	18.462	0.0099785	0.040022	0.00052803	0.0039909	0.010212	0.099738	0.0040475	0.025094	0.0029778	0.0059599	0.0074246	14.752	75.276	14.528	15.598	15.009	
0.10000	17.043	0.0099572	0.040043	0.00055551	0.0039815	0.010416	0.099478	0.0040949	0.025186	0.0029559	0.0069132	0.0078472	14.531	75.550	14.064	17.088	15.019	
0.15000	15.733	0.0099361	0.040062	0.00058245	0.0039717	0.010612	0.099220	0.0041420	0.025274	0.0029341	0.0078605	0.0082678	14.338	75.815	13.613	19.133	15.031	
0.20000	14.523	0.0099151	0.040080	0.00060883	0.0039616	0.010799	0.098963	0.0041889	0.025359	0.0029125	0.0088017	0.0086864	14.172	76.071	13.177	21.520	15.045	
0.25000	13.406	0.0098944	0.040097	0.00063465	0.0039511	0.010979	0.098709	0.0042355	0.025441	0.0028911	0.0097366	0.0091029	14.031	76.318	12.758	24.110	15.060	
0.30000	12.376	0.0098739	0.040112	0.00065993	0.0039402	0.011151	0.098456	0.0042820	0.025521	0.0028699	0.010665	0.0095175	13.914	76.557	12.357	26.816	15.077	
0.35000	11.424	0.0098536	0.040126	0.00068465	0.0039289	0.011316	0.098205	0.0043283	0.025598	0.0028489	0.011586	0.0099301	13.819	76.788	11.975	29.581	15.095	
0.40000	10.546	0.0098335	0.040138	0.00070883	0.0039172	0.011474	0.097955	0.0043745	0.025672	0.0028281	0.012501	0.010341	13.745	77.012	11.614	32.371	15.115	
0.45000	9.7350	0.0098135	0.040148	0.00073248	0.0039053	0.011626	0.097708	0.0044204	0.025744	0.0028074	0.013408	0.010749	13.689	77.228	11.274	35.166	15.136	
0.50000	8.9866	0.0097938	0.040157	0.00075561	0.0038929	0.011771	0.097462	0.0044661	0.025814	0.0027870	0.014308	0.011156	13.652	77.437	10.954	37.952	15.159	
0.55000	8.2957	0.0097742	0.040164	0.00077823	0.0038803	0.011911	0.097219	0.0045117	0.025882	0.0027667	0.015200	0.011561	13.631	77.641	10.654	40.722	15.183	
0.60000	7.6579	0.0097549	0.040169	0.00080037	0.0038673	0.012045	0.096977	0.0045571	0.025948	0.0027465	0.016085	0.011964	13.626	77.838	10.374	43.471	15.209	
0.65000	7.0691	0.0097357	0.040173	0.00082203	0.0038540	0.012173	0.096737	0.0046023	0.026011	0.0027266	0.016963	0.012365	13.634	78.029	10.114	46.198	15.237	
0.70000	6.5256	0.0097168	0.040175	0.00084323	0.0038405	0.012298	0.096499	0.0046473	0.026074	0.0027068	0.017834	0.012763	13.656	78.216	9.8716	48.900	15.266	
0.75000	6.0239	0.0096980	0.040176	0.00086399	0.0038267	0.012417	0.096262	0.0046922	0.026134	0.0026872	0.018697	0.013161	13.689	78.398	9.6468	51.576	15.296	
0.80000	5.5607	0.0096794	0.040175	0.00088434	0.0038127	0.012533	0.096028	0.0047370	0.026193	0.0026678	0.019553	0.013556	13.733	78.575	9.4384	54.228	15.328	
0.85000	5.1332	0.0096610	0.040173	0.00090428	0.0037985	0.012645	0.095795	0.0047815	0.026251	0.0026485	0.020401	0.013949	13.787	78.748	9.2454	56.855	15.361	
0.90000	4.7386	0.0096428	0.040170	0.00092385	0.0037841	0.012753	0.095565	0.0048260	0.026307	0.0026294	0.021242	0.014340	13.850	78.918	9.0667	59.456	15.396	
0.95000	4.3742	0.0096247	0.040166	0.00094304	0.0037695	0.012858	0.095336	0.0048702	0.026363	0.0026105	0.022075	0.014730	13.921	79.084	8.9011	62.032	15.432	
1.0000	4.0379	0.0096069	0.040161	0.00096189	0.0037548	0.012960	0.095109	0.0049144	0.026417	0.0025918	0.022901	0.015118	13.999	79.247	8.7477	64.584	15.470	
1.0500	3.7275	0.0095892	0.040155	0.00098040	0.0037399	0.013060	0.094884	0.0049583	0.026470	0.0025732	0.023719	0.015503	14.083	79.407	8.6053	67.110	15.510	
1.1000	3.4409	0.0095718	0.040148	0.00099859	0.0037249	0.013156	0.094661	0.0050022	0.026523	0.0025547	0.024530	0.015887	14.174	79.564	8.4730	69.612	15.550	
1.1500	3.1763	0.0095545	0.040140	0.0010165	0.0037098	0.013250	0.094440	0.0050459	0.026574	0.0025365	0.025333	0.016270	14.270	79.719	8.3498	72.089	15.593	
1.2000	2.9321	0.0095374	0.040131	0.0010341	0.0036946	0.013342	0.094221	0.0050895	0.026625	0.0025183	0.026128	0.016650	14.371	79.871	8.2348	74.541	15.637	
1.2500	2.7067	0.0095204	0.040121	0.0010514	0.0036794	0.013432	0.094003	0.0051330	0.026675	0.0025004	0.026915	0.017029	14.475	80.021	8.1273	76.967	15.682	
1.3000	2.4986	0.0095037	0.040111	0.0010684	0.0036640	0.013520	0.093788	0.0051763	0.026724	0.0024826	0.027694	0.017405	14.584	80.169	8.0265	79.369	15.729	
1.3500	2.3065	0.0094872	0.040100	0.0010852	0.0036486	0.013606	0.093574	0.0052195	0.026773	0.0024649	0.028465	0.017780	14.696	80.315	7.9317	81.745	15.777	
1.4000	2.1292	0.0094708	0.040089	0.0011018	0.0036332	0.013690	0.093363	0.0052626	0.026821	0.0024474	0.029228	0.018153	14.810	80.460	7.8422	84.096	15.827	
1.4500	1.9655	0.0094546	0.040077	0.0011181	0.0036177	0.013772	0.093153	0.0053056	0.026869	0.0024301	0.029982	0.018525	14.928	80.602	7.7574	86.420	15.878	
1.5000	1.8144	0.0094386	0.040064	0.0011341	0.0036022	0.013853	0.092945	0.0053485	0.026916	0.0024129	0.030728	0.018894	15.047	80.743	7.6769	88.718	15.931	
1.5500	1.6749	0.0094228	0.040051	0.0011500	0.0035867	0.013932	0.092739	0.0053913	0.026962	0.0023959	0.031465	0.019262	15.169	80.882	7.6001	90.990	15.985	
1.6000	1.5461	0.0094072	0.040037	0.0011656	0.0035711	0.014010	0.092535	0.0054340	0.027008	0.0023790	0.032193	0.019628	15.292	81.020	7.5267	93.234	16.041	
1.6500	1.4272	0.0093917	0.040023	0.0011810	0.0035556	0.014087	0.092333	0.0054765	0.027053	0.0023623	0.032912	0.019993	15.417	81.156	7.4563	95.450	16.099	
1.7000	1.3175	0.0093764	0.040008	0.0011962	0.0035400	0.014162	0.092133	0.0055190	0.027098	0.0023457	0.033621	0.020355	15.542	81.291	7.3886	97.639	16.157	
1.7500	1.2162	0.0093614	0.039993	0.0012111	0.0035244	0.014236	0.091935	0.0055614	0.027143	0.0023292	0.034321	0.020716	15.669	81.425	7.3232	99.798	16.218	
1.8000	1.1227	0.0093465	0.039978	0.0012259	0.0035089	0.014308	0.091739	0.0056037	0.027187	0.0023129	0.035011	0.021076	15.797	81.557	7.2599	101.93	16.279	
1.8500	1.0364	0.0093318	0.039962	0.0012405	0.0034933	0.014379	0.091544	0.0056459	0.027231	0.0022967	0.035690	0.021433	15.926	81.688	7.1985	104.03	16.343	
1.9000	0.95670	0.0093172	0.039945	0.0012549	0.0034777	0.014450	0.091352	0.0056881	0.027274	0.0022807	0.036359	0.021789	16.055	81.818	7.1388	106.09	16.408	
1.9500	0.88314	0.0093029	0.039929	0.0012691	0.0034622	0.014519	0.091161	0.0057301	0.027317	0.0022648	0.037017	0.022143	16.184	81.947	7.0806	108.13	16.474	
2.0000	0.81524	0.0092887	0.039912	0.0012832	0.0034466	0.014586	0.090973	0.0057721	0.027359	0.0022491	0.037665	0.022495	16.314	82.075	7.0238	110.13	16.542	
2.0500	0.75257	0.0092747	0.039894	0.0012970	0.0034311	0.014653	0.090786	0.0058140	0.027402	0.0022335	0.038300	0.022846	16.445	82.201	6.9683	112.10	16.611	
2.1000	0.69471	0.0092610	0.039877	0.0013107	0.0034156	0.014719	0.090601	0.0058559	0.027443	0.0022180	0.038924	0.023195	16.575	82.327	6.9138	114.04	16.681	
2.1500	0.64129	0.0092473	0.039859	0.0013242	0.0034001	0.014784	0.090419	0.0058977	0.027485	0.0022026	0.039535	0.023543	16.706	82.451	6.8604	115.93	16.754	
2.2000	0.59199	0.0092339	0.039840	0.0013375	0.0033846	0.014847	0.090238	0.0059394	0.027526	0.0021874	0.040134	0.023889	16.836	82.575	6.8080	117.80	16.827	
2.2500	0.54647	0.0092207	0.039821	0.0013506	0.0033691	0.014910	0.090059	0.0059810	0.027567	0.0021724	0.040720	0.024233	16.967	82.697	6.7564	119.62	16.902	
2.3000	0.50446	0.0092077	0.039802	0.0013636	0.0033537	0.014972	0.089882	0.0060226	0.027607	0.0021574	0.041292	0.024575	17.098	82.818	6.7056	121.40	16.979	
2.3500	0.46567	0.0091948	0.039783	0.0013764	0.0033383	0.015032	0.089707	0.0060642	0.027647	0.0021426	0.041851	0.024916	17.229	82.939	6.6556	123.15	17.057	
2.4000	0.42987	0.0091821	0.039763	0.0013890	0.0033229	0.015092	0.089533	0.0061057	0.027687	0.0021279	0.042395	0.025256	17.359	83.058	6.6064	124.85	17.137	
2.4500	0.39682	0.0091696	0.039743	0.0014015	0.0033075	0.015151	0.089362	0.0061471	0.027727	0.0021134	0.042924	0.025593	17.490	83.177	6.5578	126.50	17.217	
2.5000	0.36631	0.0091573	0.039723	0.0014138	0.0032922	0.015209	0.089193	0.0061886	0.027766	0.0020989	0.043438	0.025929	17.620	83.294	6.5098	128.12	17.300	
2.5500	0.33815	0.0091452	0.039703	0.0014260	0.0032769	0.015266	0.089025	0.0062299	0.027805	0.0020846	0.043936	0.026264	17.750	83.411	6.4624	129.69	17.384	
2.6000	0.31215	0.0091333	0.039682	0.0014380	0.0032616	0.015322	0.088860	0.0062713	0.027843	0.0020705	0.044419	0.026597	17.880	83.527	6.4156	131.21	17.469	
2.6500	0.28815	0.0091216	0.039661	0.0014499	0.0032463	0.015377	0.088696	0.0063126	0.027882	0.0020564	0.044884	0.026928	18.010	83.641	6.3694	132.68	17.556	
2.7000	0.26600	0.0091100	0.039639	0.0014615	0.0032311	0.015432	0.088535	0.0063538	0.027920	0.0020425	0.045333	0.027258	18.140	83.755	6.3237	134.10	17.644	
2.7500	0.24555	0.0090987	0.039618	0.0014731	0.0032159	0.015485	0.088375	0.0063951	0.027957	0.0020287	0.045764	0.027586	18.270	83.869	6.2786	135.47	17.734	
2.8000	0.22667	0.0090875	0.039596	0.0014845	0.0032007	0.015538	0.088217	0.0064363	0.027995	0.0020150	0.046178	0.027913	18.399	83.981	6.2339	136.79	17.825	
2.8500	0.20924	0.0090766	0.039574	0.0014957	0.0031856	0.015590	0.088061	0.0064775	0.028032	0.0020014	0.046573	0.028238	18.528	84.092	6.1897	138.05	17.917	
2.9000	0.19315	0.0090658	0.039552	0.0015068	0.0031705	0.015641	0.087907	0.0065187	0.028069	0.0019879	0.046950	0.028562	18.657	84.203	6.1460	139.26	18.011	
2.9500	0.17830	0.0090552	0.039529	0.0015178	0.0031554	0.015692	0.087755	0.0065598	0.028105	0.0019746	0.047308	0.028884	18.786	84.313	6.1028	140.42	18.106	
3.0000	0.16459	0.0090448	0.039506	0.0015286	0.0031404	0.015741	0.087605	0.0066010	0.028142	0.0019614	0.047648	0.029204	18.915	84.422	6.0600	141.52	18.203	
3.0500	0.15194	0.0090346	0.039483	0.0015393	0.0031254	0.015790	0.087457	0.0066421	0.028178	0.0019483	0.047967	0.029523	19.044	84.530	6.0177	142.56	18.301	
3.1000	0.14026	0.0090246	0.039460	0.0015498	0.0031105	0.015838	0.087310	0.0066833	0.028214	0.0019353	0.048268	0.029841	19.172	84.638	5.9758	143.54	18.401	
3.1500	0.12947	0.0090148	0.039436	0.0015602	0.0030955	0.015885	0.087166	0.0067244	0.028249	0.0019224	0.048549	0.030157	19.300	84.744	5.9343	144.46	18.502	
3.2000	0.11952	0.0090052	0.039412	0.0015705	0.0030806	0.015932	0.087024	0.0067655	0.028284	0.0019096	0.048810	0.030471	19.428	84.850	5.8932	145.33	18.604	
3.2500	0.11033	0.0089958	0.039388	0.0015806	0.0030658	0.015978	0.086883	0.0068067	0.028319	0.0018970	0.049052	0.030784	19.556	84.955	5.8526	146.13	18.708	
3.3000	0.10185	0.0089865	0.039364	0.0015906	0.0030510	0.016023	0.086744	0.0068478	0.028354	0.0018844	0.049274	0.031096	19.684	85.060	5.8123	146.88	18.813	
3.3500	0.094018	0.0089775	0.039340	0.0016005	0.0030362	0.016067	0.086607	0.0068890	0.028389	0.0018720	0.049476	0.031406	19.812	85.164	5.7725	147.57	18.920	
3.4000	0.086790	0.0089687	0.039315	0.0016102	0.0030214	0.016111	0.086472	0.0069301	0.028423	0.0018597	0.049660	0.031715	19.940	85.267	5.7330	148.19	19.028	
3.4500	0.080117	0.0089601	0.039290	0.0016199	0.0030067	0.016154	0.086339	0.0069713	0.028457	0.0018475	0.049824	0.032022	20.067	85.369	5.6940	148.76	19.137	
3.5000	0.073957	0.0089517	0.039265	0.0016293	0.0029921	0.016197	0.086208	0.0070125	0.028491	0.0018354	0.049969	0.032327	20.195	85.470	5.6553	149.28	19.248	
3.5500	0.068271	0.0089434	0.039240	0.0016387	0.0029774	0.016238	0.086079	0.0070537	0.028525	0.0018233	0.050095	0.032632	20.322	85.571	5.6170	149.73	19.360	
3.6000	0.063022	0.0089354	0.039215	0.0016479	0.0029629	0.016279	0.085952	0.0070949	0.028558	0.0018114	0.050203	0.032934	20.449	85.672	5.5790	150.13	19.474	
3.6500	0.058177	0.0089276	0.039189	0.0016570	0.0029483	0.016320	0.085826	0.0071361	0.028591	0.0017996	0.050294	0.033236	20.577	85.771	5.5415	150.47	19.589	
3.7000	0.053704	0.0089200	0.039163	0.0016660	0.0029338	0.016360	0.085703	0.0071774	0.028624	0.0017880	0.050367	0.033536	20.704	85.870	5.5043	150.76	19.705	
3.7500	0.049575	0.0089126	0.039137	0.0016749	0.0029194	0.016399	0.085581	0.0072187	0.028657	0.0017764	0.050423	0.033834	20.831	85.968	5.4674	150.99	19.822	
3.8000	0.045764	0.0089054	0.039111	0.0016837	0.0029050	0.016437	0.085462	0.0072601	0.028690	0.0017649	0.050463	0.034131	20.958	86.066	5.4309	151.18	19.941	
3.8500	0.042245	0.0088984	0.039085	0.0016923	0.0028906	0.016475	0.085344	0.0073014	0.028722	0.0017535	0.050487	0.034427	21.085	86.163	5.3947	151.31	20.062	
3.9000	0.038997	0.0088916	0.039059	0.0017008	0.0028763	0.016513	0.085228	0.0073428	0.028754	0.0017422	0.050496	0.034721	21.213	86.259	5.3589	151.40	20.183	
3.9500	0.035999	0.0088850	0.039032	0.0017092	0.0028620	0.016550	0.085114	0.0073843	0.028786	0.0017310	0.050491	0.035014	21.340	86.355	5.3234	151.44	20.306	
4.0000	0.033231	0.0088786	0.039005	0.0017175	0.0028477	0.016586	0.085002	0.0074258	0.028818	0.0017199	0.050471	0.035305	21.467	86.450	5.2883	151.44	20.431	
4.0500	0.030676	0.0088725	0.038978	0.0017257	0.0028335	0.016621	0.084892	0.0074673	0.028849	0.0017089	0.050438	0.035595	21.594	86.544	5.2535	151.39	20.556	
4.1000	0.028318	0.0088665	0.038951	0.0017338	0.0028194	0.016656	0.084783	0.0075089	0.028880	0.0016980	0.050392	0.035884	21.721	86.638	5.2190	151.30	20.684	
4.1500	0.026141	0.0088608	0.038924	0.0017418	0.0028053	0.016691	0.084677	0.0075505	0.028912	0.0016872	0.050335	0.036171	21.849	86.732	5.1848	151.18	20.812	
4.2000	0.024131	0.0088553	0.038897	0.0017496	0.0027912	0.016725	0.084573	0.0075922	0.028942	0.0016765	0.050265	0.036457	21.976	86.824	5.1510	151.01	20.942	
4.2500	0.022275	0.0088500	0.038869	0.0017574	0.0027772	0.016758	0.084470	0.0076339	0.028973	0.0016658	0.050185	0.036742	22.103	86.917	5.1174	150.82	21.073	
4.3000	0.020563	0.0088449	0.038841	0.0017650	0.0027633	0.016791	0.084370	0.0076757	0.029004	0.0016553	0.050095	0.037025	22.231	87.008	5.0842	150.58	21.205	
4.3500	0.018982	0.0088400	0.038814	0.0017726	0.0027493	0.016824	0.084271	0.0077175	0.029034	0.0016449	0.049995	0.037307	22.358	87.099	5.0513	150.32	21.339	
4.4000	0.017523	0.0088354	0.038786	0.0017800	0.0027355	0.016855	0.084174	0.0077594	0.029064	0.0016345	0.049886	0.037587	22.486	87.190	5.0187	150.03	21.474	
4.4500	0.016175	0.0088309	0.038758	0.0017874	0.0027217	0.016887	0.084080	0.0078014	0.029094	0.0016243	0.049769	0.037866	22.614	87.279	4.9864	149.71	21.610	
4.5000	0.014932	0.0088267	0.038730	0.0017946	0.0027079	0.016918	0.083987	0.0078434	0.029124	0.0016141	0.049644	0.038144	22.741	87.369	4.9544	149.36	21.748	
4.5500	0.013784	0.0088227	0.038701	0.0018018	0.0026942	0.016948	0.083896	0.0078855	0.029153	0.0016040	0.049512	0.038421	22.869	87.458	4.9227	148.99	21.887	
4.6000	0.012724	0.0088190	0.038673	0.0018088	0.0026805	0.016978	0.083807	0.0079276	0.029183	0.0015940	0.049373	0.038696	22.997	87.546	4.8912	148.60	22.027	
4.6500	0.011746	0.0088154	0.038644	0.0018158	0.0026669	0.017007	0.083721	0.0079699	0.029212	0.0015841	0.049227	0.038970	23.126	87.634	4.8601	148.19	22.169	
4.7000	0.010843	0.0088121	0.038616	0.0018226	0.0026533	0.017036	0.083636	0.0080122	0.029241	0.0015743	0.049076	0.039242	23.254	87.721	4.8293	147.76	22.311	
4.7500	0.010009	0.0088090	0.038587	0.0018294	0.0026398	0.017064	0.083553	0.0080545	0.029270	0.0015646	0.048919	0.039514	23.382	87.808	4.7987	147.31	22.456	
4.8000	0.0092395	0.0088062	0.038558	0.0018361	0.0026263	0.017092	0.083472	0.0080970	0.029299	0.0015549	0.048758	0.039783	23.511	87.894	4.7684	146.84	22.601	
4.8500	0.0085291	0.0088036	0.038529	0.0018427	0.0026129	0.017120	0.083393	0.0081395	0.029328	0.0015454	0.048592	0.040052	23.640	87.980	4.7384	146.36	22.748	
4.9000	0.0078734	0.0088012	0.038500	0.0018492	0.0025995	0.017147	0.083316	0.0081821	0.029356	0.0015359	0.048422	0.040319	23.769	88.065	4.7087	145.87	22.896	
4.9500	0.0072680	0.0087990	0.038471	0.0018556	0.0025862	0.017174	0.083241	0.0082248	0.029384	0.0015265	0.048248	0.040585	23.898	88.150	4.6792	145.36	23.045	
5.0000	0.0067093	0.0087971	0.038442	0.0018619	0.0025729	0.017200	0.083169	0.0082675	0.029412	0.0015172	0.048070	0.040850	24.027	88.234	4.6500	144.84	23.196	
5.0500	0.0061934	0.0087954	0.038412	0.0018681	0.0025597	0.017226	0.083098	0.0083104	0.029440	0.0015079	0.047890	0.041114	24.157	88.318	4.6211	144.31	23.348	
5.1000	0.0057172	0.0087940	0.038383	0.0018743	0.0025466	0.017251	0.083029	0.0083533	0.029468	0.0014988	0.047707	0.041376	24.287	88.401	4.5924	143.77	23.501	
5.1500	0.0052777	0.0087927	0.038353	0.0018803	0.0025335	0.017276	0.082963	0.0083963	0.029496	0.0014897	0.047522	0.041637	24.416	88.484	4.5640	143.22	23.655	
5.2000	0.0048719	0.0087918	0.038324	0.0018863	0.0025204	0.017300	0.082898	0.0084395	0.029523	0.0014807	0.047334	0.041897	24.547	88.567	4.5359	142.67	23.811	
5.2500	0.0044973	0.0087910	0.038294	0.0018922	0.0025074	0.017325	0.082836	0.0084827	0.029550	0.0014718	0.047144	0.042155	24.677	88.649	4.5080	142.10	23.968	
5.3000	0.0041516	0.0087906	0.038264	0.0018980	0.0024945	0.017348	0.082775	0.0085259	0.029578	0.0014629	0.046953	0.042412	24.807	88.730	4.4804	141.54	24.126	
5.3500	0.0038324	0.0087903	0.038235	0.0019037	0.0024816	0.017372	0.082717	0.0085693	0.029605	0.0014542	0.046760	0.042668	24.938	88.812	4.4530	140.96	24.286	
5.4000	0.0035377	0.0087903	0.038205	0.0019094	0.0024687	0.017395	0.082661	0.0086128	0.029632	0.0014455	0.046566	0.042923	25.069	88.892	4.4258	140.38	24.446	
5.4500	0.0032657	0.0087906	0.038175	0.0019150	0.0024559	0.017417	0.082607	0.0086564	0.029658	0.0014369	0.046371	0.043176	25.200	88.973	4.3989	139.80	24.608	
5.5000	0.0030147	0.0087911	0.038145	0.0019205	0.0024432	0.017439	0.082555	0.0087000	0.029685	0.0014284	0.046175	0.043429	25.332	89.052	4.3723	139.22	24.772	
5.5500	0.0027829	0.0087919	0.038115	0.0019259	0.0024305	0.017461	0.082505	0.0087438	0.029711	0.0014199	0.045978	0.043680	25.464	89.132	4.3459	138.63	24.936	
5.6000	0.0025689	0.0087929	0.038085	0.0019312	0.0024179	0.017483	0.082458	0.0087877	0.029738	0.0014115	0.045780	0.043929	25.596	89.211	4.3197	138.04	25.102	
5.6500	0.0023714	0.0087942	0.038054	0.0019365	0.0024053	0.017504	0.082412	0.0088316	0.029764	0.0014032	0.045583	0.044178	25.728	89.289	4.2937	137.45	25.269	
5.7000	0.0021891	0.0087957	0.038024	0.0019417	0.0023928	0.017525	0.082369	0.0088757	0.029790	0.0013949	0.045384	0.044425	25.860	89.368	4.2680	136.85	25.437	
5.7500	0.0020208	0.0087975	0.037994	0.0019468	0.0023804	0.017545	0.082328	0.0089199	0.029816	0.0013868	0.045186	0.044671	25.993	89.446	4.2426	136.26	25.607	
5.8000	0.0018654	0.0087996	0.037963	0.0019519	0.0023680	0.017565	0.082290	0.0089642	0.029842	0.0013787	0.044988	0.044916	26.126	89.523	4.2173	135.66	25.777	
5.8500	0.0017220	0.0088019	0.037933	0.0019569	0.0023556	0.017585	0.082253	0.0090085	0.029867	0.0013707	0.044789	0.045160	26.260	89.600	4.1923	135.07	25.949	
5.9000	0.0015896	0.0088045	0.037903	0.0019618	0.0023433	0.017604	0.082219	0.0090530	0.029893	0.0013627	0.044591	0.045403	26.393	89.677	4.1675	134.47	26.123	
5.9500	0.0014674	0.0088073	0.037872	0.0019666	0.0023311	0.017623	0.082187	0.0090976	0.029918	0.0013548	0.044393	0.045644	26.527	89.753	4.1429	133.87	26.297	
6.0000	0.0013546	0.0088104	0.037842	0.0019714	0.0023189	0.017642	0.082157	0.0091423	0.029944	0.0013470	0.044195	0.045884	26.661	89.829	4.1186	133.28	26.473	
6.0500	0.0012504	0.0088138	0.037811	0.0019761	0.0023068	0.017660	0.082130	0.0091871	0.029969	0.0013392	0.043998	0.046123	26.796	89.904	4.0944	132.69	26.650	
6.1000	0.0011543	0.0088175	0.037780	0.0019808	0.0022948	0.017678	0.082105	0.0092320	0.029994	0.0013315	0.043801	0.046361	26.930	89.979	4.0705	132.09	26.828	
6.1500	0.0010655	0.0088214	0.037750	0.0019854	0.0022828	0.017696	0.082082	0.0092770	0.030019	0.0013239	0.043604	0.046598	27.065	90.054	4.0468	131.50	27.007	
6.2000	0.00098362	0.0088256	0.037719	0.0019899	0.0022708	0.017714	0.082061	0.0093222	0.030044	0.0013164	0.043408	0.046833	27.201	90.129	4.0233	130.91	27.188	
6.2500	0.00090800	0.0088301	0.037688	0.0019943	0.0022589	0.017731	0.082043	0.0093674	0.030068	0.0013089	0.043213	0.047068	27.336	90.203	4.0000	130.32	27.369	
6.3000	0.00083819	0.0088349	0.037658	0.0019987	0.0022471	0.017748	0.082027	0.0094128	0.030093	0.0013015	0.043018	0.047301	27.472	90.277	3.9770	129.74	27.552	
6.3500	0.00077374	0.0088400	0.037627	0.0020031	0.0022353	0.017764	0.082014	0.0094582	0.030117	0.0012941	0.042825	0.047533	27.609	90.350	3.9541	129.15	27.737	
6.4000	0.00071426	0.0088453	0.037596	0.0020073	0.0022236	0.017781	0.082003	0.0095038	0.030142	0.0012868	0.042631	0.047764	27.745	90.423	3.9314	128.57	27.922	
6.4500	0.00065934	0.0088509	0.037565	0.0020115	0.0022120	0.017797	0.081994	0.0095495	0.030166	0.0012796	0.042439	0.047994	27.882	90.496	3.9089	127.99	28.109	
6.5000	0.00060865	0.0088569	0.037534	0.0020157	0.0022004	0.017812	0.081988	0.0095953	0.030190	0.0012724	0.042247	0.048222	28.019	90.568	3.8867	127.41	28.297	
6.5500	0.00056185	0.0088631	0.037504	0.0020198	0.0021888	0.017828	0.081984	0.0096412	0.030214	0.0012653	0.042057	0.048450	28.157	90.640	3.8646	126.83	28.486	
6.6000	0.00051866	0.0088696	0.037473	0.0020238	0.0021773	0.017843	0.081983	0.0096872	0.030238	0.0012583	0.041867	0.048676	28.295	90.712	3.8427	126.26	28.676	
6.6500	0.00047878	0.0088764	0.037442	0.0020278	0.0021659	0.017858	0.081984	0.0097334	0.030262	0.0012513	0.041678	0.048901	28.433	90.783	3.8211	125.69	28.867	
6.7000	0.00044197	0.0088835	0.037411	0.0020317	0.0021545	0.017873	0.081988	0.0097796	0.030286	0.0012444	0.041490	0.049125	28.571	90.854	3.7996	125.12	29.060	
6.7500	0.00040799	0.0088909	0.037380	0.0020356	0.0021432	0.017887	0.081994	0.0098260	0.030309	0.0012375	0.041303	0.049349	28.710	90.925	3.7783	124.56	29.254	
6.8000	0.00037662	0.0088986	0.037349	0.0020394	0.0021320	0.017901	0.082003	0.0098724	0.030333	0.0012307	0.041117	0.049570	28.849	90.995	3.7572	124.00	29.449	
6.8500	0.00034767	0.0089066	0.037318	0.0020432	0.0021208	0.017915	0.082014	0.0099190	0.030356	0.0012240	0.040932	0.049791	28.989	91.066	3.7363	123.44	29.645	
6.9000	0.00032094	0.0089149	0.037287	0.0020469	0.0021097	0.017929	0.082028	0.0099657	0.030379	0.0012173	0.040747	0.050011	29.129	91.135	3.7156	122.88	29.842	
6.9500	0.00029626	0.0089236	0.037256	0.0020505	0.0020986	0.017942	0.082044	0.010013	0.030402	0.0012107	0.040564	0.050229	29.269	91.205	3.6950	122.33	30.041	
7.0000	0.00027348	0.0089325	0.037226	0.0020541	0.0020876	0.017955	0.082063	0.010059	0.030425	0.0012041	0.040382	0.050447	29.409	91.274	3.6746	121.78	30.241	
7.0500	0.00025246	0.0089417	0.037195	0.0020577	0.0020766	0.017968	0.082085	0.010107	0.030448	0.0011976	0.040201	0.050663	29.550	91.343	3.6545	121.23	30.442	
7.1000	0.00023305	0.0089513	0.037164	0.0020612	0.0020657	0.017981	0.082109	0.010154	0.030471	0.0011912	0.040021	0.050879	29.691	91.412	3.6345	120.68	30.644	
7.1500	0.00021513	0.0089612	0.037133	0.0020646	0.0020549	0.017993	0.082136	0.010201	0.030494	0.0011848	0.039842	0.051093	29.833	91.480	3.6146	120.14	30.847	
7.2000	0.00019859	0.0089714	0.037102	0.0020680	0.0020441	0.018006	0.082165	0.010248	0.030517	0.0011784	0.039664	0.051306	29.974	91.548	3.5950	119.61	31.052	
7.2500	0.00018332	0.0089820	0.037071	0.0020713	0.0020334	0.018018	0.082197	0.010296	0.030539	0.0011722	0.039487	0.051518	30.117	91.616	3.5755	119.07	31.257	
7.3000	0.00016923	0.0089928	0.037040	0.0020747	0.0020227	0.018029	0.082232	0.010343	0.030562	0.0011659	0.039311	0.051729	30.259	91.683	3.5562	118.54	31.464	
7.3500	0.00015622	0.0090040	0.037009	0.0020779	0.0020121	0.018041	0.082270	0.010391	0.030584	0.0011597	0.039136	0.051939	30.402	91.751	3.5371	118.01	31.672	
7.4000	0.00014421	0.0090155	0.036978	0.0020811	0.0020016	0.018052	0.082310	0.010439	0.030607	0.0011536	0.038962	0.052148	30.545	91.818	3.5181	117.48	31.881	
7.4500	0.00013312	0.0090274	0.036947	0.0020843	0.0019911	0.018063	0.082353	0.010487	0.030629	0.0011476	0.038790	0.052356	30.688	91.884	3.4993	116.96	32.091	
7.5000	0.00012288	0.0090396	0.036917	0.0020874	0.0019807	0.018074	0.082398	0.010535	0.030651	0.0011415	0.038618	0.052563	30.832	91.951	3.4807	116.44	32.303	
7.5500	0.00011344	0.0090521	0.036886	0.0020905	0.0019703	0.018085	0.082447	0.010583	0.030673	0.0011356	0.038447	0.052768	30.976	92.017	3.4622	115.93	32.516	
7.6000	0.00010471	0.0090650	0.036855	0.0020935	0.0019600	0.018096	0.082498	0.010631	0.030695	0.0011297	0.038278	0.052973	31.121	92.083	3.4439	115.42	32.729	
7.6500	9.6664e-05	0.0090782	0.036824	0.0020965	0.0019497	0.018106	0.082552	0.010680	0.030717	0.0011238	0.038109	0.053177	31.265	92.148	3.4258	114.91	32.944	
7.7000	8.9232e-05	0.0090918	0.036793	0.0020994	0.0019395	0.018116	0.082609	0.010728	0.030739	0.0011180	0.037942	0.053379	31.410	92.214	3.4078	114.40	33.160	
7.7500	8.2372e-05	0.0091057	0.036763	0.0021023	0.0019294	0.018126	0.082669	0.010777	0.030760	0.0011122	0.037776	0.053581	31.556	92.279	3.3900	113.90	33.378	
7.8000	7.6039e-05	0.0091200	0.036732	0.0021052	0.0019193	0.018136	0.082732	0.010826	0.030782	0.0011065	0.037610	0.053781	31.702	92.344	3.3723	113.40	33.596	
7.8500	7.0193e-05	0.0091346	0.036701	0.0021080	0.0019093	0.018145	0.082797	0.010874	0.030803	0.0011009	0.037446	0.053981	31.848	92.408	3.3548	112.90	33.816	
7.9000	6.4796e-05	0.0091496	0.036671	0.0021108	0.0018994	0.018155	0.082866	0.010923	0.030825	0.0010953	0.037283	0.054179	31.994	92.473	3.3374	112.41	34.036	
7.9500	5.9814e-05	0.0091649	0.036640	0.0021135	0.0018895	0.018164	0.082937	0.010972	0.030846	0.0010897	0.037121	0.054377	32.141	92.537	3.3202	111.92	34.258	
8.0000	5.5215e-05	0.0091807	0.036609	0.0021162	0.0018796	0.018173	0.083012	0.011021	0.030868	0.0010842	0.036960	0.054573	32.288	92.601	3.3032	111.43	34.481	
8.0500	5.0970e-05	0.0091967	0.036579	0.0021189	0.0018699	0.018182	0.083089	0.011071	0.030889	0.0010787	0.036799	0.054769	32.435	92.664	3.2863	110.94	34.705	
8.1000	4.7051e-05	0.0092132	0.036548	0.0021215	0.0018601	0.018190	0.083169	0.011120	0.030910	0.0010733	0.036640	0.054963	32.583	92.728	3.2695	110.46	34.930	
8.1500	4.3434e-05	0.0092300	0.036518	0.0021241	0.0018505	0.018199	0.083253	0.011169	0.030931	0.0010680	0.036482	0.055157	32.731	92.791	3.2529	109.99	35.157	
8.2000	4.0095e-05	0.0092472	0.036487	0.0021267	0.0018409	0.018207	0.083339	0.011219	0.030952	0.0010626	0.036325	0.055349	32.879	92.854	3.2365	109.51	35.384	
8.2500	3.7012e-05	0.0092647	0.036457	0.0021292	0.0018313	0.018215	0.083428	0.011269	0.030973	0.0010574	0.036169	0.055540	33.027	92.916	3.2202	109.04	35.613	
8.3000	3.4166e-05	0.0092827	0.036426	0.0021317	0.0018219	0.018223	0.083521	0.011318	0.030994	0.0010521	0.036014	0.055731	33.176	92.979	3.2040	108.57	35.843	
8.3500	3.1540e-05	0.0093010	0.036396	0.0021341	0.0018124	0.018231	0.083616	0.011368	0.031014	0.0010469	0.035861	0.055920	33.325	93.041	3.1880	108.11	36.073	
8.4000	2.9115e-05	0.0093197	0.036366	0.0021365	0.0018031	0.018238	0.083715	0.011418	0.031035	0.0010418	0.035708	0.056109	33.475	93.103	3.1721	107.64	36.305	
8.4500	2.6876e-05	0.0093388	0.036335	0.0021389	0.0017937	0.018246	0.083817	0.011468	0.031056	0.0010367	0.035556	0.056296	33.625	93.165	3.1564	107.18	36.539	
8.5000	2.4810e-05	0.0093583	0.036305	0.0021412	0.0017845	0.018253	0.083922	0.011518	0.031076	0.0010317	0.035405	0.056483	33.775	93.227	3.1407	106.73	36.773	
8.5500	2.2902e-05	0.0093782	0.036275	0.0021435	0.0017753	0.018260	0.084030	0.011568	0.031097	0.0010267	0.035255	0.056668	33.925	93.288	3.1253	106.27	37.008	
8.6000	2.1142e-05	0.0093985	0.036245	0.0021458	0.0017662	0.018267	0.084141	0.011619	0.031117	0.0010217	0.035106	0.056853	34.075	93.349	3.1099	105.82	37.245	
8.6500	1.9516e-05	0.0094192	0.036215	0.0021480	0.0017571	0.018274	0.084256	0.011669	0.031137	0.0010168	0.034958	0.057036	34.226	93.410	3.0948	105.38	37.482	
8.7000	1.8016e-05	0.0094403	0.036185	0.0021502	0.0017481	0.018281	0.084373	0.011719	0.031158	0.0010119	0.034811	0.057219	34.378	93.471	3.0797	104.93	37.721	
8.7500	1.6631e-05	0.0094618	0.036154	0.0021524	0.0017391	0.018288	0.084494	0.011770	0.031178	0.0010071	0.034665	0.057400	34.529	93.531	3.0648	104.49	37.960	
8.8000	1.5352e-05	0.0094837	0.036124	0.0021545	0.0017302	0.018294	0.084618	0.011821	0.031198	0.0010023	0.034520	0.057581	34.681	93.592	3.0500	104.05	38.201	
8.8500	1.4172e-05	0.0095060	0.036095	0.0021567	0.0017214	0.018300	0.084746	0.011871	0.031218	0.00099754	0.034376	0.057761	34.833	93.652	3.0353	103.62	38.443	
8.9000	1.3082e-05	0.0095287	0.036065	0.0021587	0.0017126	0.018306	0.084877	0.011922	0.031238	0.00099283	0.034233	0.057939	34.985	93.712	3.0208	103.18	38.686	
8.9500	1.2076e-05	0.0095519	0.036035	0.0021608	0.0017038	0.018313	0.085011	0.011973	0.031258	0.00098816	0.034091	0.058117	35.137	93.771	3.0063	102.75	38.930	
9.0000	1.1148e-05	0.0095755	0.036005	0.0021628	0.0016952	0.018318	0.085148	0.012024	0.031278	0.00098354	0.033949	0.058294	35.290	93.831	2.9921	102.33	39.176	
9.0500	1.0291e-05	0.0095995	0.035975	0.0021648	0.0016865	0.018324	0.085289	0.012075	0.031297	0.00097895	0.033809	0.058470	35.443	93.890	2.9779	101.90	39.422	
9.1000	9.4995e-06	0.0096239	0.035945	0.0021668	0.0016780	0.018330	0.085433	0.012126	0.031317	0.00097441	0.033670	0.058645	35.596	93.949	2.9639	101.48	39.669	
9.1500	8.7692e-06	0.0096488	0.035916	0.0021687	0.0016695	0.018335	0.085581	0.012177	0.031337	0.00096990	0.033531	0.058819	35.750	94.008	2.9499	101.06	39.918	
9.2000	8.0950e-06	0.0096741	0.035886	0.0021706	0.0016610	0.018341	0.085732	0.012229	0.031356	0.00096543	0.033394	0.058992	35.904	94.067	2.9362	100.65	40.167	
9.2500	7.4726e-06	0.0096998	0.035857	0.0021725	0.0016526	0.018346	0.085887	0.012280	0.031376	0.00096100	0.033257	0.059164	36.058	94.125	2.9225	100.23	40.418	
9.3000	6.8981e-06	0.0097260	0.035827	0.0021744	0.0016443	0.018351	0.086045	0.012331	0.031395	0.00095662	0.033122	0.059335	36.212	94.184	2.9089	99.823	40.670	
9.3500	6.3677e-06	0.0097526	0.035798	0.0021762	0.0016360	0.018356	0.086206	0.012383	0.031415	0.00095227	0.032987	0.059506	36.366	94.242	2.8955	99.416	40.922	
9.4000	5.8781e-06	0.0097796	0.035768	0.0021780	0.0016278	0.018361	0.086371	0.012434	0.031434	0.00094795	0.032853	0.059675	36.521	94.300	2.8822	99.011	41.176	
9.4500	5.4262e-06	0.0098071	0.035739	0.0021798	0.0016196	0.018366	0.086540	0.012486	0.031453	0.00094368	0.032720	0.059843	36.676	94.358	2.8690	98.609	41.431	
9.5000	5.0090e-06	0.0098351	0.035710	0.0021815	0.0016115	0.018370	0.086712	0.012538	0.031472	0.00093944	0.032588	0.060011	36.831	94.415	2.8559	98.209	41.687	
9.5500	4.6239e-06	0.0098635	0.035681	0.0021832	0.0016035	0.018375	0.086887	0.012589	0.031492	0.00093524	0.032457	0.060178	36.986	94.473	2.8430	97.813	41.944	
9.6000	4.2684e-06	0.0098924	0.035651	0.0021849	0.0015955	0.018379	0.087067	0.012641	0.031511	0.00093107	0.032326	0.060343	37.142	94.530	2.8301	97.419	42.202	
9.6500	3.9402e-06	0.0099217	0.035622	0.0021866	0.0015875	0.018384	0.087249	0.012693	0.031530	0.00092695	0.032197	0.060508	37.297	94.587	2.8174	97.027	42.461	
9.7000	3.6373e-06	0.0099515	0.035593	0.0021883	0.0015796	0.018388	0.087436	0.012745	0.031549	0.00092285	0.032068	0.060672	37.453	94.644	2.8047	96.638	42.721	
9.7500	3.3577e-06	0.0099818	0.035564	0.0021899	0.0015718	0.018392	0.087626	0.012797	0.031568	0.00091880	0.031941	0.060835	37.609	94.701	2.7922	96.252	42.983	
9.8000	3.0995e-06	0.010013	0.035535	0.0021915	0.0015640	0.018396	0.087820	0.012849	0.031586	0.00091478	0.031814	0.060997	37.766	94.757	2.7798	95.869	43.245	
9.8500	2.8612e-06	0.010044	0.035507	0.0021931	0.0015563	0.018400	0.088018	0.012901	0.031605	0.00091079	0.031688	0.061158	37.922	94.814	2.7675	95.488	43.508	
9.9000	2.6412e-06	0.010075	0.035478	0.0021947	0.0015486	0.018403	0.088219	0.012953	0.031624	0.00090684	0.031562	0.061319	38.079	94.870	2.7553	95.109	43.772	
9.9500	2.4382e-06	0.010108	0.035449	0.0021962	0.0015410	0.018407	0.088424	0.013005	0.031643	0.00090292	0.031438	0.061478	38.236	94.926	2.7433	94.733	44.038	
10.000	2.2507e-06	0.010140	0.035420	0.0021977	0.0015334	0.018411	0.088633	0.013058	0.031661	0.00089904	0.031315	0.061636	38.392	94.982	2.7313	94.360	44.304	
10.050	2.0777e-06	0.010173	0.035392	0.0021992	0.0015259	0.018414	0.088845	0.013110	0.031680	0.00089519	0.031192	0.061794	38.550	95.038	2.7194	93.989	44.571	
10.100	1.9179e-06	0.010207	0.035363	0.0022007	0.0015185	0.018418	0.089062	0.013162	0.031698	0.00089138	0.031070	0.061951	38.707	95.093	2.7077	93.620	44.840	
10.150	1.7705e-06	0.010241	0.035335	0.0022021	0.0015111	0.018421	0.089282	0.013215	0.031717	0.00088760	0.030949	0.062107	38.864	95.149	2.6960	93.254	45.109	
10.200	1.6343e-06	0.010276	0.035306	0.0022036	0.0015037	0.018424	0.089506	0.013267	0.031735	0.00088385	0.030829	0.062262	39.022	95.204	2.6844	92.891	45.379	
10.250	1.5087e-06	0.010311	0.035278	0.0022050	0.0014964	0.018427	0.089734	0.013319	0.031754	0.00088013	0.030709	0.062416	39.180	95.259	2.6730	92.530	45.651	
10.300	1.3927e-06	0.010347	0.035250	0.0022064	0.0014892	0.018430	0.089966	0.013372	0.031772	0.00087645	0.030591	0.062569	39.337	95.314	2.6616	92.171	45.923	
10.350	1.2856e-06	0.010383	0.035221	0.0022077	0.0014820	0.018433	0.090202	0.013424	0.031790	0.00087280	0.030473	0.062721	39.495	95.368	2.6504	91.815	46.197	
10.400	1.1868e-06	0.010419	0.035193	0.0022091	0.0014749	0.018436	0.090442	0.013477	0.031808	0.00086918	0.030356	0.062873	39.654	95.423	2.6392	91.461	46.471	
10.450	1.0955e-06	0.010457	0.035165	0.0022104	0.0014678	0.018439	0.090685	0.013530	0.031826	0.00086560	0.030240	0.063024	39.812	95.478	2.6281	91.110	46.747	
10.500	1.0113e-06	0.010494	0.035137	0.0022117	0.0014607	0.018441	0.090933	0.013582	0.031845	0.00086204	0.030124	0.063173	39.970	95.532	2.6172	90.760	47.023	
10.550	9.3355e-07	0.010533	0.035109	0.0022130	0.0014538	0.018444	0.091185	0.013635	0.031863	0.00085852	0.030009	0.063322	40.129	95.586	2.6063	90.414	47.300	
10.600	8.6178e-07	0.010571	0.035081	0.0022143	0.0014468	0.018446	0.091440	0.013688	0.031881	0.00085502	0.029895	0.063470	40.287	95.640	2.5956	90.069	47.579	
10.650	7.9552e-07	0.010610	0.035054	0.0022156	0.0014400	0.018449	0.091700	0.013740	0.031898	0.00085156	0.029782	0.063617	40.446	95.694	2.5849	89.727	47.858	
10.700	7.3436e-07	0.010650	0.035026	0.0022168	0.0014331	0.018451	0.091964	0.013793	0.031916	0.00084813	0.029670	0.063764	40.605	95.747	2.5743	89.387	48.138	
10.750	6.7790e-07	0.010691	0.034998	0.0022180	0.0014264	0.018453	0.092232	0.013846	0.031934	0.00084473	0.029558	0.063909	40.763	95.801	2.5638	89.050	48.419	
10.800	6.2578e-07	0.010731	0.034971	0.0022192	0.0014196	0.018455	0.092503	0.013898	0.031952	0.00084136	0.029447	0.064054	40.922	95.854	2.5534	88.714	48.702	
10.850	5.7767e-07	0.010773	0.034943	0.0022204	0.0014130	0.018458	0.092780	0.013951	0.031970	0.00083801	0.029337	0.064198	41.081	95.908	2.5431	88.381	48.985	
10.900	5.3325e-07	0.010815	0.034916	0.0022216	0.0014064	0.018460	0.093060	0.014004	0.031987	0.00083470	0.029228	0.064341	41.240	95.961	2.5329	88.051	49.269	
10.950	4.9226e-07	0.010857	0.034888	0.0022228	0.0013998	0.018461	0.093344	0.014057	0.032005	0.00083142	0.029119	0.064483	41.399	96.014	2.5228	87.722	49.554	
11.000	4.5441e-07	0.010900	0.034861	0.0022239	0.0013933	0.018463	0.093633	0.014110	0.032023	0.00082817	0.029011	0.064624	41.559	96.066	2.5128	87.396	49.840	
11.050	4.1947e-07	0.010944	0.034834	0.0022250	0.0013868	0.018465	0.093925	0.014163	0.032040	0.00082494	0.028904	0.064765	41.718	96.119	2.5028	87.071	50.127	
11.100	3.8722e-07	0.010988	0.034807	0.0022261	0.0013804	0.018467	0.094222	0.014215	0.032058	0.00082175	0.028797	0.064904	41.877	96.172	2.4930	86.749	50.415	
11.150	3.5745e-07	0.011033	0.034779	0.0022272	0.0013740	0.018468	0.094524	0.014268	0.032075	0.00081858	0.028692	0.065043	42.037	96.224	2.4832	86.430	50.704	
11.200	3.2997e-07	0.011078	0.034752	0.0022283	0.0013677	0.018470	0.094829	0.014321	0.032093	0.00081544	0.028586	0.065181	42.196	96.276	2.4735	86.112	50.994	
11.250	3.0460e-07	0.011124	0.034726	0.0022294	0.0013614	0.018472	0.095139	0.014374	0.032110	0.00081233	0.028482	0.065318	42.355	96.328	2.4639	85.796	51.284	
11.300	2.8118e-07	0.011170	0.034699	0.0022304	0.0013552	0.018473	0.095453	0.014427	0.032127	0.00080925	0.028378	0.065454	42.515	96.380	2.4544	85.483	51.576	
11.350	2.5956e-07	0.011217	0.034672	0.0022315	0.0013490	0.018474	0.095771	0.014480	0.032145	0.00080619	0.028275	0.065590	42.674	96.432	2.4450	85.172	51.868	
11.400	2.3961e-07	0.011265	0.034645	0.0022325	0.0013429	0.018476	0.096094	0.014533	0.032162	0.00080316	0.028173	0.065725	42.834	96.484	2.4357	84.862	52.162	
11.450	2.2118e-07	0.011313	0.034619	0.0022335	0.0013368	0.018477	0.096421	0.014585	0.032179	0.00080016	0.028072	0.065858	42.993	96.536	2.4264	84.555	52.456	
11.500	2.0418e-07	0.011362	0.034592	0.0022345	0.0013308	0.018478	0.096752	0.014638	0.032196	0.00079719	0.027971	0.065992	43.153	96.587	2.4173	84.250	52.751	
11.550	1.8848e-07	0.011411	0.034565	0.0022355	0.0013248	0.018479	0.097088	0.014691	0.032213	0.00079425	0.027870	0.066124	43.312	96.638	2.4082	83.947	53.048	
11.600	1.7399e-07	0.011461	0.034539	0.0022364	0.0013189	0.018480	0.097428	0.014744	0.032230	0.00079133	0.027771	0.066255	43.472	96.690	2.3992	83.646	53.345	
11.650	1.6061e-07	0.011511	0.034513	0.0022374	0.0013130	0.018481	0.097773	0.014797	0.032247	0.00078844	0.027672	0.066386	43.631	96.741	2.3903	83.347	53.642	
11.700	1.4826e-07	0.011562	0.034486	0.0022383	0.0013071	0.018482	0.098122	0.014850	0.032264	0.00078557	0.027574	0.066516	43.791	96.791	2.3814	83.050	53.941	
11.750	1.3687e-07	0.011614	0.034460	0.0022392	0.0013013	0.018483	0.098476	0.014902	0.032281	0.00078274	0.027476	0.066645	43.950	96.842	2.3727	82.755	54.241	
11.800	1.2634e-07	0.011666	0.034434	0.0022401	0.0012956	0.018484	0.098834	0.014955	0.032298	0.00077993	0.027379	0.066773	44.110	96.893	2.3640	82.462	54.541	
11.850	1.1663e-07	0.011719	0.034408	0.0022410	0.0012899	0.018485	0.099196	0.015008	0.032315	0.00077714	0.027283	0.066900	44.269	96.944	2.3554	82.171	54.843	
11.900	1.0766e-07	0.011773	0.034382	0.0022419	0.0012842	0.018485	0.099563	0.015061	0.032332	0.00077439	0.027187	0.067027	44.429	96.994	2.3469	81.882	55.145	
11.950	9.9385e-08	0.011827	0.034356	0.0022428	0.0012786	0.018486	0.099935	0.015114	0.032349	0.00077165	0.027092	0.067153	44.588	97.044	2.3385	81.595	55.448	
12.000	9.1744e-08	0.011882	0.034330	0.0022437	0.0012731	0.018487	0.10031	0.015166	0.032365	0.00076895	0.026998	0.067278	44.747	97.094	2.3301	81.309	55.752	
12.050	8.4690e-08	0.011937	0.034305	0.0022445	0.0012675	0.018487	0.10069	0.015219	0.032382	0.00076627	0.026904	0.067402	44.906	97.144	2.3219	81.026	56.057	
12.100	7.8179e-08	0.011993	0.034279	0.0022454	0.0012621	0.018488	0.10108	0.015272	0.032399	0.00076362	0.026811	0.067525	45.066	97.194	2.3137	80.745	56.362	
12.150	7.2168e-08	0.012050	0.034253	0.0022462	0.0012566	0.018488	0.10147	0.015324	0.032415	0.00076100	0.026719	0.067648	45.225	97.244	2.3056	80.465	56.669	
12.200	6.6619e-08	0.012107	0.034228	0.0022470	0.0012513	0.018488	0.10186	0.015377	0.032432	0.00075840	0.026627	0.067770	45.384	97.294	2.2975	80.188	56.976	
12.250	6.1498e-08	0.012165	0.034202	0.0022478	0.0012459	0.018489	0.10226	0.015429	0.032448	0.00075583	0.026535	0.067891	45.543	97.343	2.2896	79.912	57.284	
12.300	5.6769e-08	0.012223	0.034177	0.0022486	0.0012406	0.018489	0.10266	0.015482	0.032465	0.00075329	0.026445	0.068011	45.702	97.393	2.2817	79.638	57.593	
12.350	5.2405e-08	0.012282	0.034152	0.0022494	0.0012354	0.018489	0.10307	0.015535	0.032481	0.00075077	0.026355	0.068131	45.861	97.442	2.2739	79.366	57.903	
12.400	4.8376e-08	0.012342	0.034127	0.0022502	0.0012302	0.018489	0.10349	0.015587	0.032498	0.00074828	0.026265	0.068250	46.020	97.491	2.2662	79.096	58.213	
12.450	4.4656e-08	0.012402	0.034102	0.0022510	0.0012250	0.018490	0.10390	0.015640	0.032514	0.00074582	0.026177	0.068368	46.178	97.541	2.2586	78.827	58.525	
12.500	4.1223e-08	0.012463	0.034076	0.0022517	0.0012199	0.018490	0.10433	0.015692	0.032530	0.00074339	0.026088	0.068485	46.337	97.590	2.2511	78.561	58.837	
12.550	3.8054e-08	0.012525	0.034052	0.0022525	0.0012148	0.018490	0.10475	0.015744	0.032547	0.00074098	0.026001	0.068601	46.495	97.638	2.2436	78.296	59.149	
12.600	3.5128e-08	0.012587	0.034027	0.0022532	0.0012098	0.018490	0.10519	0.015797	0.032563	0.00073861	0.025914	0.068717	46.654	97.687	2.2363	78.033	59.463	
12.650	3.2427e-08	0.012650	0.034002	0.0022539	0.0012048	0.018490	0.10562	0.015849	0.032579	0.00073626	0.025827	0.068832	46.812	97.736	2.2290	77.771	59.778	
12.700	2.9934e-08	0.012714	0.033977	0.0022546	0.0011999	0.018490	0.10607	0.015901	0.032595	0.00073394	0.025742	0.068946	46.970	97.784	2.2218	77.512	60.093	
12.750	2.7633e-08	0.012778	0.033952	0.0022554	0.0011949	0.018489	0.10651	0.015953	0.032611	0.00073165	0.025656	0.069059	47.128	97.833	2.2146	77.254	60.409	
12.800	2.5508e-08	0.012843	0.033928	0.0022561	0.0011901	0.018489	0.10696	0.016006	0.032627	0.00072939	0.025572	0.069172	47.286	97.881	2.2076	76.998	60.725	
12.850	2.3547e-08	0.012909	0.033903	0.0022568	0.0011853	0.018489	0.10742	0.016058	0.032644	0.00072716	0.025487	0.069284	47.444	97.929	2.2007	76.744	61.043	
12.900	2.1737e-08	0.012975	0.033879	0.0022574	0.0011805	0.018489	0.10788	0.016110	0.032660	0.00072497	0.025404	0.069395	47.602	97.977	2.1938	76.491	61.361	
12.950	2.0065e-08	0.013042	0.033855	0.0022581	0.0011757	0.018489	0.10835	0.016162	0.032676	0.00072280	0.025321	0.069505	47.759	98.025	2.1871	76.240	61.680	
13.000	1.8523e-08	0.013110	0.033830	0.0022588	0.0011710	0.018488	0.10882	0.016214	0.032692	0.00072067	0.025238	0.069615	47.917	98.073	2.1804	75.991	62.000	
13.050	1.7099e-08	0.013178	0.033806	0.0022594	0.0011664	0.018488	0.10929	0.016266	0.032707	0.00071857	0.025156	0.069724	48.074	98.121	2.1738	75.743	62.320	
13.100	1.5784e-08	0.013247	0.033782	0.0022601	0.0011618	0.018488	0.10977	0.016318	0.032723	0.00071651	0.025075	0.069832	48.231	98.169	2.1674	75.497	62.641	
13.150	1.4570e-08	0.013317	0.033758	0.0022607	0.0011572	0.018487	0.11026	0.016369	0.032739	0.00071448	0.024994	0.069939	48.388	98.216	2.1610	75.253	62.963	
13.200	1.3450e-08	0.013387	0.033734	0.0022614	0.0011527	0.018487	0.11075	0.016421	0.032755	0.00071249	0.024914	0.070046	48.545	98.264	2.1547	75.010	63.285	
13.250	1.2416e-08	0.013458	0.033710	0.0022620	0.0011482	0.018486	0.11124	0.016473	0.032771	0.00071054	0.024834	0.070151	48.701	98.311	2.1486	74.769	63.609	
13.300	1.1462e-08	0.013530	0.033687	0.0022626	0.0011437	0.018486	0.11174	0.016524	0.032787	0.00070863	0.024755	0.070257	48.858	98.358	2.1425	74.530	63.933	
13.350	1.0580e-08	0.013602	0.033663	0.0022632	0.0011393	0.018485	0.11225	0.016576	0.032802	0.00070676	0.024676	0.070361	49.014	98.406	2.1366	74.292	64.257	
13.400	9.7669e-09	0.013675	0.033639	0.0022638	0.0011349	0.018484	0.11276	0.016628	0.032818	0.00070494	0.024598	0.070464	49.170	98.453	2.1308	74.056	64.582	
13.450	9.0160e-09	0.013749	0.033616	0.0022644	0.0011306	0.018484	0.11327	0.016679	0.032834	0.00070316	0.024521	0.070567	49.326	98.500	2.1251	73.821	64.908	
13.500	8.3228e-09	0.013823	0.033592	0.0022650	0.0011263	0.018483	0.11379	0.016730	0.032849	0.00070142	0.024444	0.070669	49.482	98.546	2.1195	73.588	65.235	
13.550	7.6829e-09	0.013899	0.033569	0.0022656	0.0011220	0.018483	0.11432	0.016782	0.032865	0.00069974	0.024367	0.070771	49.638	98.593	2.1141	73.357	65.562	
13.600	7.0922e-09	0.013974	0.033546	0.0022662	0.0011178	0.018482	0.11485	0.016833	0.032880	0.00069810	0.024291	0.070872	49.793	98.640	2.1088	73.127	65.890	
13.650	6.5469e-09	0.014051	0.033523	0.0022668	0.0011136	0.018481	0.11538	0.016884	0.032896	0.00069653	0.024215	0.070971	49.948	98.686	2.1036	72.899	66.219	
13.700	6.0436e-09	0.014128	0.033500	0.0022673	0.0011095	0.018480	0.11592	0.016935	0.032911	0.00069500	0.024140	0.071071	50.103	98.733	2.0986	72.672	66.548	
13.750	5.5789e-09	0.014206	0.033477	0.0022679	0.0011054	0.018480	0.11647	0.016986	0.032927	0.00069354	0.024066	0.071169	50.258	98.779	2.0938	72.446	66.878	
13.800	5.1500e-09	0.014285	0.033454	0.0022684	0.0011013	0.018479	0.11702	0.017037	0.032942	0.00069214	0.023992	0.071267	50.413	98.826	2.0891	72.223	67.208	
13.850	4.7541e-09	0.014365	0.033431	0.0022690	0.0010973	0.018478	0.11757	0.017088	0.032958	0.00069081	0.023918	0.071364	50.567	98.872	2.0846	72.000	67.539	
13.900	4.3885e-09	0.014445	0.033408	0.0022695	0.0010933	0.018477	0.11813	0.017139	0.032973	0.00068955	0.023845	0.071460	50.721	98.918	2.0803	71.780	67.871	
13.950	4.0511e-09	0.014526	0.033385	0.0022701	0.0010893	0.018476	0.11870	0.017190	0.032988	0.00068836	0.023773	0.071556	50.875	98.964	2.0761	71.560	68.203	
14.000	3.7397e-09	0.014607	0.033363	0.0022706	0.0010854	0.018475	0.11927	0.017240	0.033004	0.00068726	0.023701	0.071651	51.029	99.010	2.0722	71.342	68.536	
14.050	3.4521e-09	0.014689	0.033340	0.0022712	0.0010816	0.018474	0.11984	0.017291	0.033019	0.00068623	0.023629	0.071745	51.183	99.056	2.0685	71.126	68.869	
14.100	3.1867e-09	0.014773	0.033318	0.0022717	0.0010777	0.018473	0.12042	0.017341	0.033034	0.00068530	0.023558	0.071838	51.336	99.101	2.0651	70.911	69.204	
14.150	2.9417e-09	0.014856	0.033295	0.0022722	0.0010739	0.018473	0.12101	0.017392	0.033049	0.00068446	0.023487	0.071931	51.489	99.147	2.0618	70.698	69.538	
14.200	2.7156e-09	0.014941	0.033273	0.0022727	0.0010701	0.018472	0.12160	0.017442	0.033065	0.00068372	0.023417	0.072023	51.642	99.193	2.0589	70.486	69.873	
14.250	2.5068e-09	0.015026	0.033251	0.0022733	0.0010664	0.018471	0.12220	0.017492	0.033080	0.00068309	0.023347	0.072114	51.795	99.238	2.0562	70.275	70.209	
14.300	2.3140e-09	0.015112	0.033229	0.0022738	0.0010627	0.018470	0.12280	0.017543	0.033095	0.00068258	0.023278	0.072205	51.947	99.284	2.0538	70.066	70.545	
14.350	2.1361e-09	0.015199	0.033207	0.0022743	0.0010591	0.018469	0.12340	0.017593	0.033110	0.00068218	0.023209	0.072295	52.099	99.329	2.0517	69.858	70.882	
14.400	1.9719e-09	0.015286	0.033185	0.0022748	0.0010555	0.018468	0.12401	0.017643	0.033125	0.00068192	0.023141	0.072384	52.251	99.374	2.0500	69.652	71.220	
14.450	1.8203e-09	0.015374	0.033163	0.0022753	0.0010519	0.018467	0.12463	0.017693	0.033140	0.00068179	0.023073	0.072472	52.403	99.420	2.0486	69.447	71.558	
14.500	1.6803e-09	0.015463	0.033142	0.0022758	0.0010483	0.018466	0.12525	0.017742	0.033155	0.00068181	0.023006	0.072560	52.554	99.465	2.0475	69.243	71.896	
14.550	1.5512e-09	0.015553	0.033120	0.0022763	0.0010448	0.018465	0.12588	0.017792	0.033170	0.00068199	0.022939	0.072647	52.705	99.510	2.0469	69.041	72.235	
14.600	1.4319e-09	0.015643	0.033099	0.0022768	0.0010414	0.018464	0.12651	0.017842	0.033185	0.00068233	0.022873	0.072733	52.856	99.555	2.0467	68.840	72.575	
14.650	1.3218e-09	0.015734	0.033077	0.0022773	0.0010380	0.018463	0.12715	0.017891	0.033200	0.00068286	0.022807	0.072819	53.007	99.600	2.0470	68.641	72.915	
14.700	1.2202e-09	0.015826	0.033056	0.0022778	0.0010346	0.018462	0.12779	0.017941	0.033215	0.00068357	0.022741	0.072904	53.157	99.645	2.0477	68.442	73.255	
14.750	1.1264e-09	0.015919	0.033035	0.0022783	0.0010312	0.018461	0.12844	0.017990	0.033230	0.00068448	0.022676	0.072988	53.307	99.690	2.0490	68.245	73.596	
14.800	1.0398e-09	0.016012	0.033014	0.0022788	0.0010279	0.018460	0.12909	0.018040	0.033245	0.00068561	0.022611	0.073072	53.457	99.735	2.0508	68.050	73.937	
14.850	9.5983e-10	0.016106	0.032993	0.0022793	0.0010246	0.018459	0.12975	0.018089	0.033260	0.00068696	0.022547	0.073155	53.607	99.779	2.0532	67.856	74.279	
14.900	8.8603e-10	0.016201	0.032972	0.0022798	0.0010214	0.018458	0.13041	0.018138	0.033275	0.00068856	0.022483	0.073237	53.756	99.824	2.0562	67.663	74.622	
14.950	8.1791e-10	0.016297	0.032951	0.0022803	0.0010182	0.018457	0.13108	0.018187	0.033290	0.00069042	0.022420	0.073318	53.905	99.869	2.0599	67.471	74.965	
15.000	7.5503e-10	0.016393	0.032930	0.0022809	0.0010151	0.018456	0.13175	0.018236	0.033305	0.00069255	0.022357	0.073399	54.054	99.913	2.0642	67.281	75.308	
15.050	6.9698e-10	0.016491	0.032910	0.0022814	0.0010120	0.018455	0.13243	0.018285	0.033320	0.00069497	0.022294	0.073479	54.202	99.958	2.0694	67.092	75.652	
15.100	6.4339e-10	0.016588	0.032889	0.0022819	0.0010089	0.018455	0.13311	0.018333	0.033334	0.00069770	0.022232	0.073559	54.350	100.00	2.0753	66.904	75.996	
15.150	5.9392e-10	0.016687	0.032869	0.0022824	0.0010059	0.018454	0.13380	0.018382	0.033349	0.00070075	0.022171	0.073637	54.498	100.05	2.0820	66.718	76.341	
15.200	5.4826e-10	0.016787	0.032849	0.0022830	0.0010029	0.018453	0.13449	0.018431	0.033364	0.00070414	0.022109	0.073716	54.646	100.09	2.0897	66.533	76.686	
15.250	5.0611e-10	0.016887	0.032829	0.0022835	0.00099993	0.018452	0.13519	0.018479	0.033379	0.00070789	0.022049	0.073793	54.793	100.14	2.0983	66.349	77.031	
15.300	4.6720e-10	0.016988	0.032809	0.0022841	0.00099703	0.018452	0.13590	0.018527	0.033394	0.00071203	0.021988	0.073870	54.940	100.18	2.1078	66.166	77.377	
15.350	4.3128e-10	0.017089	0.032789	0.0022846	0.00099417	0.018451	0.13660	0.018576	0.033409	0.00071657	0.021928	0.073946	55.087	100.23	2.1185	65.985	77.723	
15.400	3.9812e-10	0.017192	0.032770	0.0022852	0.00099136	0.018451	0.13732	0.018624	0.033424	0.00072152	0.021869	0.074021	55.233	100.27	2.1302	65.805	78.070	
15.450	3.6751e-10	0.017295	0.032750	0.0022858	0.00098860	0.018450	0.13804	0.018672	0.033438	0.00072691	0.021809	0.074096	55.379	100.31	2.1431	65.626	78.417	
15.500	3.3926e-10	0.017399	0.032731	0.0022863	0.00098589	0.018450	0.13876	0.018720	0.033453	0.00073277	0.021751	0.074170	55.525	100.36	2.1572	65.448	78.764	
15.550	3.1317e-10	0.017504	0.032712	0.0022869	0.00098322	0.018450	0.13949	0.018767	0.033468	0.00073909	0.021692	0.074243	55.670	100.40	2.1726	65.272	79.112	
15.600	2.8909e-10	0.017610	0.032693	0.0022876	0.00098060	0.018449	0.14023	0.018815	0.033483	0.00074592	0.021634	0.074316	55.815	100.45	2.1893	65.096	79.460	
15.650	2.6687e-10	0.017716	0.032674	0.0022882	0.00097804	0.018449	0.14097	0.018863	0.033498	0.00075326	0.021577	0.074388	55.960	100.49	2.2074	64.922	79.809	
15.700	2.4635e-10	0.017823	0.032656	0.0022888	0.00097553	0.018449	0.14171	0.018910	0.033513	0.00076114	0.021520	0.074459	56.105	100.54	2.2269	64.750	80.158	
15.750	2.2741e-10	0.017931	0.032637	0.0022895	0.00097307	0.018450	0.14246	0.018958	0.033528	0.00076957	0.021463	0.074529	56.249	100.58	2.2480	64.578	80.507	
15.800	2.0993e-10	0.018040	0.032619	0.0022902	0.00097066	0.018450	0.14322	0.019005	0.033543	0.00077857	0.021406	0.074599	56.393	100.63	2.2706	64.408	80.857	
15.850	1.9379e-10	0.018149	0.032601	0.0022909	0.00096832	0.018450	0.14398	0.019052	0.033558	0.00078815	0.021350	0.074669	56.536	100.67	2.2948	64.238	81.207	
15.900	1.7889e-10	0.018259	0.032583	0.0022917	0.00096603	0.018451	0.14474	0.019099	0.033573	0.00079833	0.021295	0.074737	56.680	100.72	2.3207	64.070	81.557	
15.950	1.6513e-10	0.018370	0.032566	0.0022924	0.00096381	0.018452	0.14551	0.019146	0.033588	0.00080912	0.021240	0.074805	56.823	100.76	2.3483	63.903	81.907	
16.000	1.5244e-10	0.018482	0.032548	0.0022932	0.00096165	0.018453	0.14629	0.019193	0.033603	0.00082052	0.021185	0.074873	56.965	100.81	2.3776	63.738	82.258	
16.050	1.4072e-10	0.018594	0.032531	0.0022940	0.00095955	0.018454	0.14707	0.019240	0.033618	0.00083255	0.021131	0.074939	57.108	100.85	2.4087	63.573	82.609	
16.100	1.2990e-10	0.018708	0.032514	0.0022949	0.00095752	0.018455	0.14786	0.019286	0.033633	0.00084521	0.021077	0.075005	57.250	100.90	2.4417	63.410	82.961	
16.150	1.1991e-10	0.018822	0.032498	0.0022958	0.00095556	0.018457	0.14865	0.019333	0.033649	0.00085851	0.021023	0.075071	57.391	100.94	2.4765	63.248	83.312	
16.200	1.1069e-10	0.018936	0.032481	0.0022967	0.00095367	0.018459	0.14944	0.019379	0.033664	0.00087245	0.020970	0.075136	57.533	100.99	2.5131	63.087	83.664	
16.250	1.0218e-10	0.019052	0.032465	0.0022976	0.00095186	0.018461	0.15025	0.019425	0.033679	0.00088703	0.020917	0.075200	57.673	101.04	2.5517	62.927	84.017	
16.300	9.4326e-11	0.019168	0.032450	0.0022986	0.00095012	0.018463	0.15105	0.019472	0.033695	0.00090225	0.020864	0.075263	57.814	101.08	2.5921	62.768	84.369	
16.350	8.7073e-11	0.019286	0.032434	0.0022997	0.00094846	0.018465	0.15186	0.019518	0.033710	0.00091810	0.020812	0.075326	57.954	101.13	2.6345	62.611	84.722	
16.400	8.0379e-11	0.019404	0.032419	0.0023008	0.00094689	0.018468	0.15268	0.019564	0.033726	0.00093458	0.020761	0.075388	58.094	101.18	2.6787	62.454	85.075	
16.450	7.4199e-11	0.019522	0.032404	0.0023019	0.00094540	0.018471	0.15350	0.019609	0.033742	0.00095166	0.020709	0.075449	58.234	101.22	2.7249	62.299	85.428	
16.500	6.8494e-11	0.019642	0.032390	0.0023031	0.00094399	0.018475	0.15433	0.019655	0.033758	0.00096935	0.020658	0.075510	58.373	101.27	2.7729	62.145	85.782	
16.550	6.3228e-11	0.019762	0.032376	0.0023043	0.00094268	0.018479	0.15516	0.019701	0.033774	0.00098762	0.020608	0.075570	58.512	101.32	2.8227	61.992	86.136	
16.600	5.8367e-11	0.019883	0.032362	0.0023056	0.00094146	0.018483	0.15600	0.019746	0.033790	0.0010065	0.020558	0.075630	58.651	101.37	2.8744	61.841	86.489	
16.650	5.3880e-11	0.020005	0.032349	0.0023070	0.00094034	0.018488	0.15684	0.019792	0.033806	0.0010259	0.020508	0.075689	58.789	101.42	2.9278	61.690	86.844	
16.700	4.9737e-11	0.020127	0.032336	0.0023084	0.00093931	0.018493	0.15768	0.019837	0.033822	0.0010458	0.020459	0.075747	58.927	101.47	2.9830	61.541	87.198	
16.750	4.5913e-11	0.020251	0.032323	0.0023098	0.00093839	0.018498	0.15854	0.019882	0.033839	0.0010662	0.020410	0.075805	59.065	101.51	3.0398	61.392	87.553	
16.800	4.2383e-11	0.020375	0.032311	0.0023114	0.00093757	0.018504	0.15939	0.019927	0.033855	0.0010872	0.020361	0.075862	59.202	101.56	3.0983	61.245	87.907	
16.850	3.9125e-11	0.020500	0.032300	0.0023130	0.00093686	0.018510	0.16025	0.019972	0.033872	0.0011086	0.020313	0.075918	59.339	101.61	3.1584	61.099	88.262	
16.900	3.6117e-11	0.020626	0.032288	0.0023147	0.00093626	0.018517	0.16112	0.020017	0.033889	0.0011304	0.020265	0.075974	59.475	101.67	3.2200	60.954	88.618	
16.950	3.3340e-11	0.020752	0.032278	0.0023164	0.00093577	0.018524	0.16199	0.020061	0.033906	0.0011527	0.020218	0.076029	59.612	101.72	3.2830	60.811	88.973	
17.000	3.0777e-11	0.020879	0.032267	0.0023183	0.00093539	0.018532	0.16287	0.020106	0.033923	0.0011753	0.020171	0.076084	59.748	101.77	3.3474	60.668	89.328	
17.050	2.8410e-11	0.021007	0.032258	0.0023202	0.00093513	0.018541	0.16375	0.020150	0.033941	0.0011983	0.020124	0.076137	59.883	101.82	3.4131	60.527	89.684	
17.100	2.6226e-11	0.021136	0.032248	0.0023221	0.00093499	0.018549	0.16464	0.020195	0.033958	0.0012217	0.020078	0.076191	60.018	101.87	3.4801	60.386	90.040	
17.150	2.4210e-11	0.021266	0.032240	0.0023242	0.00093498	0.018559	0.16553	0.020239	0.033976	0.0012454	0.020032	0.076243	60.153	101.93	3.5482	60.247	90.396	
17.200	2.2348e-11	0.021396	0.032231	0.0023264	0.00093509	0.018569	0.16642	0.020283	0.033994	0.0012693	0.019986	0.076295	60.287	101.98	3.6174	60.109	90.752	
17.250	2.0630e-11	0.021527	0.032224	0.0023286	0.00093532	0.018580	0.16732	0.020327	0.034012	0.0012935	0.019941	0.076347	60.422	102.04	3.6876	59.972	91.108	
17.300	1.9044e-11	0.021659	0.032216	0.0023309	0.00093568	0.018591	0.16823	0.020371	0.034031	0.0013180	0.019896	0.076397	60.555	102.09	3.7587	59.837	91.465	
17.350	1.7580e-11	0.021792	0.032210	0.0023334	0.00093617	0.018603	0.16914	0.020414	0.034050	0.0013427	0.019852	0.076447	60.689	102.15	3.8307	59.702	91.821	
17.400	1.6228e-11	0.021925	0.032204	0.0023359	0.00093680	0.018616	0.17006	0.020458	0.034068	0.0013676	0.019808	0.076497	60.822	102.20	3.9034	59.569	92.178	
17.450	1.4981e-11	0.022059	0.032198	0.0023385	0.00093755	0.018629	0.17098	0.020501	0.034088	0.0013926	0.019764	0.076546	60.954	102.26	3.9769	59.437	92.535	
17.500	1.3829e-11	0.022194	0.032193	0.0023412	0.00093844	0.018643	0.17190	0.020545	0.034107	0.0014178	0.019721	0.076594	61.087	102.32	4.0510	59.305	92.891	
17.550	1.2766e-11	0.022330	0.032189	0.0023440	0.00093947	0.018658	0.17283	0.020588	0.034127	0.0014431	0.019678	0.076642	61.219	102.38	4.1257	59.175	93.248	
17.600	1.1784e-11	0.022466	0.032185	0.0023468	0.00094063	0.018673	0.17377	0.020631	0.034147	0.0014685	0.019636	0.076689	61.350	102.44	4.2009	59.047	93.605	
17.650	1.0878e-11	0.022604	0.032182	0.0023498	0.00094193	0.018689	0.17471	0.020674	0.034167	0.0014940	0.019593	0.076735	61.482	102.50	4.2766	58.919	93.963	
17.700	1.0042e-11	0.022742	0.032179	0.0023529	0.00094336	0.018706	0.17565	0.020717	0.034187	0.0015195	0.019552	0.076781	61.613	102.56	4.3526	58.792	94.320	
17.750	9.2697e-12	0.022881	0.032177	0.0023561	0.00094494	0.018724	0.17660	0.020760	0.034208	0.0015451	0.019510	0.076826	61.743	102.62	4.4289	58.667	94.677	
17.800	8.5570e-12	0.023020	0.032176	0.0023594	0.00094665	0.018742	0.17755	0.020802	0.034229	0.0015708	0.019469	0.076871	61.873	102.69	4.5055	58.543	95.034	
17.850	7.8991e-12	0.023160	0.032175	0.0023627	0.00094850	0.018762	0.17851	0.020845	0.034250	0.0015964	0.019429	0.076915	62.003	102.75	4.5823	58.420	95.392	
17.900	7.2918e-12	0.023302	0.032175	0.0023662	0.00095048	0.018782	0.17947	0.020887	0.034272	0.0016221	0.019389	0.076959	62.132	102.81	4.6592	58.298	95.749	
17.950	6.7312e-12	0.023443	0.032175	0.0023698	0.00095261	0.018803	0.18044	0.020929	0.034293	0.0016478	0.019349	0.077001	62.262	102.88	4.7363	58.177	96.107	
18.000	6.2137e-12	0.023586	0.032176	0.0023735	0.00095487	0.018824	0.18141	0.020971	0.034316	0.0016734	0.019309	0.077044	62.390	102.95	4.8134	58.057	96.465	
18.050	5.7359e-12	0.023729	0.032178	0.0023773	0.00095727	0.018847	0.18239	0.021013	0.034338	0.0016990	0.019270	0.077085	62.519	103.01	4.8905	57.938	96.822	
18.100	5.2949e-12	0.023874	0.032180	0.0023811	0.00095981	0.018870	0.18337	0.021055	0.034361	0.0017245	0.019232	0.077126	62.647	103.08	4.9676	57.821	97.180	
18.150	4.8878e-12	0.024018	0.032183	0.0023851	0.00096249	0.018894	0.18436	0.021097	0.034384	0.0017500	0.019193	0.077167	62.774	103.15	5.0446	57.704	97.538	
18.200	4.5121e-12	0.024164	0.032186	0.0023892	0.00096530	0.018919	0.18535	0.021139	0.034407	0.0017754	0.019155	0.077207	62.902	103.22	5.1216	57.589	97.895	
18.250	4.1651e-12	0.024311	0.032190	0.0023934	0.00096824	0.018945	0.18634	0.021180	0.034431	0.0018008	0.019118	0.077246	63.028	103.29	5.1983	57.475	98.253	
18.300	3.8449e-12	0.024458	0.032195	0.0023976	0.00097132	0.018972	0.18734	0.021221	0.034455	0.0018261	0.019080	0.077285	63.155	103.36	5.2750	57.362	98.611	
18.350	3.5493e-12	0.024606	0.032200	0.0024020	0.00097453	0.019000	0.18835	0.021263	0.034479	0.0018512	0.019044	0.077323	63.281	103.44	5.3514	57.250	98.969	
18.400	3.2764e-12	0.024754	0.032206	0.0024064	0.00097787	0.019028	0.18936	0.021304	0.034504	0.0018763	0.019007	0.077360	63.407	103.51	5.4276	57.139	99.327	
18.450	3.0245e-12	0.024904	0.032212	0.0024110	0.00098135	0.019057	0.19037	0.021345	0.034529	0.0019013	0.018971	0.077397	63.532	103.59	5.5036	57.029	99.684	
18.500	2.7920e-12	0.025054	0.032219	0.0024157	0.00098495	0.019088	0.19139	0.021386	0.034554	0.0019261	0.018935	0.077434	63.657	103.66	5.5793	56.921	100.04	
18.550	2.5773e-12	0.025205	0.032227	0.0024204	0.00098868	0.019119	0.19241	0.021426	0.034580	0.0019509	0.018900	0.077469	63.782	103.74	5.6547	56.813	100.40	
18.600	2.3792e-12	0.025356	0.032235	0.0024252	0.00099253	0.019151	0.19344	0.021467	0.034606	0.0019755	0.018865	0.077505	63.906	103.82	5.7297	56.707	100.76	
18.650	2.1963e-12	0.025509	0.032243	0.0024302	0.00099651	0.019184	0.19447	0.021507	0.034632	0.0020000	0.018830	0.077539	64.030	103.89	5.8045	56.601	101.12	
18.700	2.0274e-12	0.025662	0.032253	0.0024352	0.0010006	0.019217	0.19550	0.021548	0.034658	0.0020243	0.018796	0.077573	64.154	103.97	5.8789	56.497	101.47	
18.750	1.8715e-12	0.025816	0.032262	0.0024403	0.0010048	0.019252	0.19654	0.021588	0.034685	0.0020486	0.018762	0.077607	64.277	104.05	5.9529	56.394	101.83	
18.800	1.7276e-12	0.025970	0.032273	0.0024455	0.0010092	0.019287	0.19759	0.021628	0.034712	0.0020727	0.018728	0.077640	64.400	104.14	6.0266	56.292	102.19	
18.850	1.5948e-12	0.026126	0.032284	0.0024508	0.0010136	0.019324	0.19864	0.021668	0.034740	0.0020966	0.018695	0.077672	64.522	104.22	6.0999	56.190	102.55	
18.900	1.4722e-12	0.026282	0.032295	0.0024561	0.0010182	0.019361	0.19969	0.021708	0.034768	0.0021204	0.018662	0.077704	64.644	104.30	6.1728	56.090	102.90	
18.950	1.3590e-12	0.026439	0.032307	0.0024616	0.0010229	0.019399	0.20075	0.021748	0.034796	0.0021441	0.018629	0.077735	64.766	104.39	6.2452	55.991	103.26	
19.000	1.2545e-12	0.026596	0.032319	0.0024671	0.0010277	0.019438	0.20181	0.021787	0.034825	0.0021676	0.018597	0.077766	64.887	104.47	6.3173	55.893	103.62	
19.050	1.1581e-12	0.026754	0.032332	0.0024727	0.0010326	0.019478	0.20287	0.021827	0.034854	0.0021910	0.018565	0.077796	65.008	104.56	6.3889	55.796	103.98	
19.100	1.0690e-12	0.026913	0.032346	0.0024784	0.0010376	0.019519	0.20394	0.021866	0.034883	0.0022142	0.018534	0.077825	65.129	104.65	6.4601	55.701	104.33	
19.150	9.8684e-13	0.027073	0.032360	0.0024841	0.0010427	0.019560	0.20502	0.021905	0.034913	0.0022372	0.018503	0.077854	65.249	104.74	6.5309	55.606	104.69	
19.200	9.1097e-13	0.027233	0.032374	0.0024900	0.0010480	0.019603	0.20609	0.021945	0.034942	0.0022602	0.018472	0.077883	65.369	104.83	6.6012	55.512	105.05	
19.250	8.4093e-13	0.027395	0.032389	0.0024959	0.0010533	0.019646	0.20718	0.021984	0.034973	0.0022829	0.018441	0.077911	65.488	104.92	6.6710	55.419	105.40	
19.300	7.7628e-13	0.027556	0.032405	0.0025019	0.0010587	0.019690	0.20826	0.022022	0.035003	0.0023055	0.018411	0.077938	65.607	105.01	6.7404	55.327	105.76	
19.350	7.1659e-13	0.027719	0.032421	0.0025080	0.0010643	0.019735	0.20935	0.022061	0.035034	0.0023280	0.018381	0.077965	65.726	105.10	6.8093	55.236	106.12	
19.400	6.6150e-13	0.027882	0.032437	0.0025141	0.0010699	0.019781	0.21045	0.022100	0.035065	0.0023502	0.018352	0.077991	65.844	105.19	6.8778	55.146	106.47	
19.450	6.1064e-13	0.028046	0.032454	0.0025203	0.0010756	0.019828	0.21154	0.022138	0.035097	0.0023724	0.018323	0.078016	65.962	105.29	6.9458	55.058	106.83	
19.500	5.6369e-13	0.028211	0.032471	0.0025265	0.0010814	0.019875	0.21265	0.022177	0.035129	0.0023944	0.018294	0.078042	66.080	105.39	7.0133	54.970	107.19	
19.550	5.2035e-13	0.028376	0.032489	0.0025329	0.0010873	0.019924	0.21375	0.022215	0.035161	0.0024162	0.018265	0.078066	66.197	105.48	7.0804	54.883	107.54	
19.600	4.8035e-13	0.028542	0.032507	0.0025393	0.0010933	0.019973	0.21486	0.022253	0.035194	0.0024378	0.018237	0.078090	66.314	105.58	7.1470	54.797	107.90	
19.650	4.4342e-13	0.028709	0.032526	0.0025457	0.0010994	0.020023	0.21598	0.022291	0.035226	0.0024593	0.018209	0.078114	66.430	105.68	7.2131	54.712	108.25	
19.700	4.0932e-13	0.028877	0.032545	0.0025522	0.0011055	0.020074	0.21710	0.022329	0.035260	0.0024807	0.018181	0.078136	66.546	105.78	7.2787	54.628	108.61	
19.750	3.7785e-13	0.029045	0.032565	0.0025588	0.0011118	0.020126	0.21822	0.022367	0.035293	0.0025019	0.018154	0.078159	66.662	105.88	7.3439	54.545	108.96	
19.800	3.4880e-13	0.029214	0.032584	0.0025655	0.0011181	0.020178	0.21934	0.022404	0.035327	0.0025229	0.018127	0.078181	66.777	105.98	7.4086	54.463	109.32	
19.850	3.2199e-13	0.029383	0.032605	0.0025722	0.0011245	0.020231	0.22047	0.022442	0.035361	0.0025438	0.018100	0.078202	66.892	106.08	7.4728	54.382	109.68	
19.900	2.9723e-13	0.029553	0.032625	0.0025789	0.0011310	0.020285	0.22161	0.022479	0.035396	0.0025645	0.018074	0.078223	67.006	106.19	7.5366	54.301	110.03	
19.950	2.7438e-13	0.029724	0.032647	0.0025857	0.0011375	0.020340	0.22275	0.022516	0.035430	0.0025851	0.018048	0.078243	67.121	106.29	7.5998	54.222	110.39	
20.000	2.5328e-13	0.029896	0.032668	0.0025926	0.0011441	0.020396	0.22389	0.022553	0.035465	0.0026055	0.018022	0.078263	67.234	106.40	7.6626	54.144	110.74	
20.050	2.3381e-13	0.030068	0.032690	0.0025995	0.0011508	0.020452	0.22503	0.022590	0.035501	0.0026258	0.017997	0.078282	67.348	106.50	7.7250	54.066	111.09	
20.100	2.1583e-13	0.030241	0.032712	0.0026064	0.0011576	0.020509	0.22618	0.022627	0.035537	0.0026459	0.017972	0.078301	67.461	106.61	7.7869	53.990	111.45	
20.150	1.9924e-13	0.030415	0.032735	0.0026134	0.0011644	0.020567	0.22733	0.022664	0.035573	0.0026659	0.017947	0.078319	67.573	106.72	7.8483	53.914	111.80	
20.200	1.8392e-13	0.030589	0.032757	0.0026205	0.0011713	0.020626	0.22849	0.022701	0.035609	0.0026857	0.017922	0.078337	67.686	106.83	7.9092	53.839	112.16	
20.250	1.6978e-13	0.030764	0.032781	0.0026276	0.0011782	0.020685	0.22965	0.022737	0.035646	0.0027053	0.017898	0.078354	67.797	106.94	7.9697	53.765	112.51	
20.300	1.5673e-13	0.030939	0.032804	0.0026347	0.0011853	0.020745	0.23081	0.022774	0.035683	0.0027248	0.017874	0.078370	67.909	107.05	8.0297	53.692	112.86	
20.350	1.4468e-13	0.031116	0.032828	0.0026419	0.0011923	0.020806	0.23198	0.022810	0.035720	0.0027442	0.017850	0.078386	68.020	107.16	8.0893	53.620	113.22	
20.400	1.3355e-13	0.031293	0.032852	0.0026491	0.0011995	0.020868	0.23315	0.022846	0.035757	0.0027634	0.017827	0.078402	68.131	107.27	8.1484	53.549	113.57	
20.450	1.2329e-13	0.031470	0.032877	0.0026564	0.0012067	0.020930	0.23432	0.022882	0.035795	0.0027825	0.017804	0.078417	68.241	107.38	8.2070	53.478	113.92	
20.500	1.1381e-13	0.031648	0.032902	0.0026636	0.0012139	0.020993	0.23550	0.022918	0.035833	0.0028014	0.017781	0.078432	68.351	107.50	8.2652	53.409	114.27	
20.550	1.0506e-13	0.031827	0.032927	0.0026710	0.0012212	0.021057	0.23668	0.022954	0.035872	0.0028202	0.017758	0.078446	68.461	107.61	8.3230	53.340	114.62	
20.600	9.6980e-14	0.032007	0.032952	0.0026784	0.0012286	0.021121	0.23786	0.022989	0.035911	0.0028388	0.017736	0.078459	68.570	107.73	8.3803	53.272	114.98	
20.650	8.9524e-14	0.032187	0.032978	0.0026858	0.0012360	0.021187	0.23905	0.023025	0.035950	0.0028573	0.017714	0.078472	68.679	107.85	8.4372	53.205	115.33	
20.700	8.2641e-14	0.032367	0.033004	0.0026932	0.0012434	0.021252	0.24024	0.023060	0.035989	0.0028756	0.017692	0.078485	68.787	107.97	8.4936	53.139	115.68	
20.750	7.6287e-14	0.032549	0.033031	0.0027007	0.0012509	0.021319	0.24143	0.023095	0.036028	0.0028938	0.017671	0.078497	68.895	108.08	8.5496	53.073	116.03	
20.800	7.0422e-14	0.032731	0.033057	0.0027082	0.0012584	0.021386	0.24263	0.023131	0.036068	0.0029119	0.017649	0.078508	69.003	108.20	8.6051	53.009	116.38	
20.850	6.5008e-14	0.032913	0.033084	0.0027157	0.0012660	0.021454	0.24383	0.023166	0.036108	0.0029298	0.017629	0.078519	69.110	108.32	8.6603	52.945	116.73	
20.900	6.0010e-14	0.033096	0.033111	0.0027233	0.0012736	0.021522	0.24503	0.023200	0.036149	0.0029476	0.017608	0.078530	69.217	108.45	8.7150	52.882	117.08	
20.950	5.5396e-14	0.033280	0.033138	0.0027308	0.0012813	0.021591	0.24624	0.023235	0.036190	0.0029652	0.017587	0.078540	69.324	108.57	8.7692	52.819	117.43	
21.000	5.1137e-14	0.033464	0.033166	0.0027385	0.0012890	0.021661	0.24745	0.023270	0.036231	0.0029827	0.017567	0.078550	69.430	108.69	8.8231	52.758	117.78	
21.050	4.7205e-14	0.033649	0.033194	0.0027461	0.0012967	0.021731	0.24866	0.023304	0.036272	0.0030001	0.017547	0.078559	69.536	108.81	8.8765	52.697	118.13	
21.100	4.3576e-14	0.033835	0.033222	0.0027538	0.0013045	0.021802	0.24988	0.023339	0.036313	0.0030173	0.017528	0.078567	69.641	108.94	8.9295	52.637	118.47	
21.150	4.0226e-14	0.034021	0.033250	0.0027614	0.0013123	0.021874	0.25110	0.023373	0.036355	0.0030344	0.017508	0.078575	69.746	109.06	8.9821	52.578	118.82	
21.200	3.7133e-14	0.034208	0.033279	0.0027691	0.0013202	0.021946	0.25232	0.023407	0.036397	0.0030514	0.017489	0.078583	69.851	109.19	9.0343	52.520	119.17	
21.250	3.4278e-14	0.034395	0.033308	0.0027769	0.0013280	0.022019	0.25355	0.023441	0.036439	0.0030682	0.017470	0.078590	69.956	109.32	9.0861	52.462	119.52	
21.300	3.1643e-14	0.034583	0.033337	0.0027846	0.0013359	0.022092	0.25477	0.023475	0.036482	0.0030850	0.017451	0.078597	70.059	109.44	9.1374	52.405	119.86	
21.350	2.9210e-14	0.034772	0.033366	0.0027924	0.0013439	0.022166	0.25601	0.023509	0.036525	0.0031015	0.017433	0.078603	70.163	109.57	9.1884	52.349	120.21	
21.400	2.6964e-14	0.034961	0.033395	0.0028002	0.0013518	0.022240	0.25724	0.023543	0.036568	0.0031180	0.017415	0.078609	70.266	109.70	9.2390	52.293	120.56	
21.450	2.4891e-14	0.035151	0.033425	0.0028080	0.0013598	0.022315	0.25848	0.023576	0.036611	0.0031343	0.017397	0.078614	70.369	109.83	9.2892	52.239	120.90	
21.500	2.2977e-14	0.035341	0.033455	0.0028158	0.0013678	0.022391	0.25972	0.023610	0.036655	0.0031505	0.017379	0.078619	70.472	109.96	9.3389	52.185	121.25	
21.550	2.1211e-14	0.035532	0.033485	0.0028236	0.0013759	0.022467	0.26096	0.023643	0.036699	0.0031666	0.017361	0.078623	70.574	110.09	9.3883	52.131	121.59	
21.600	1.9580e-14	0.035723	0.033515	0.0028315	0.0013839	0.022544	0.26220	0.023676	0.036743	0.0031825	0.017344	0.078627	70.676	110.23	9.4373	52.079	121.94	
21.650	1.8075e-14	0.035915	0.033545	0.0028393	0.0013920	0.022621	0.26345	0.023709	0.036787	0.0031983	0.017327	0.078630	70.777	110.36	9.4860	52.027	122.28	
21.700	1.6685e-14	0.036107	0.033576	0.0028472	0.0014001	0.022699	0.26470	0.023742	0.036832	0.0032140	0.017310	0.078633	70.878	110.49	9.5342	51.975	122.62	
21.750	1.5402e-14	0.036300	0.033606	0.0028551	0.0014082	0.022777	0.26596	0.023775	0.036876	0.0032296	0.017294	0.078635	70.979	110.63	9.5820	51.925	122.97	
21.800	1.4218e-14	0.036494	0.033637	0.0028630	0.0014164	0.022856	0.26721	0.023808	0.036921	0.0032451	0.017277	0.078637	71.079	110.76	9.6295	51.875	123.31	
21.850	1.3125e-14	0.036688	0.033668	0.0028709	0.0014245	0.022935	0.26847	0.023841	0.036967	0.0032604	0.017261	0.078639	71.179	110.90	9.6766	51.826	123.65	
21.900	1.2116e-14	0.036882	0.033699	0.0028788	0.0014327	0.023015	0.26973	0.023873	0.037012	0.0032756	0.017245	0.078640	71.278	111.04	9.7234	51.777	123.99	
21.950	1.1184e-14	0.037077	0.033731	0.0028867	0.0014409	0.023095	0.27099	0.023906	0.037058	0.0032907	0.017230	0.078641	71.378	111.17	9.7698	51.729	124.34	
22.000	1.0324e-14	0.037273	0.033762	0.0028946	0.0014491	0.023176	0.27226	0.023938	0.037104	0.0033057	0.017214	0.078641	71.476	111.31	9.8158	51.682	124.68	
22.050	9.5306e-15	0.037469	0.033794	0.0029026	0.0014573	0.023257	0.27353	0.023970	0.037150	0.0033206	0.017199	0.078641	71.575	111.45	9.8614	51.635	125.02	
22.100	8.7978e-15	0.037666	0.033825	0.0029105	0.0014655	0.023339	0.27480	0.024002	0.037196	0.0033353	0.017184	0.078640	71.673	111.59	9.9067	51.589	125.36	
22.150	8.1214e-15	0.037863	0.033857	0.0029184	0.0014738	0.023421	0.27607	0.024034	0.037243	0.0033499	0.017169	0.078639	71.771	111.73	9.9517	51.544	125.70	
22.200	7.4970e-15	0.038060	0.033889	0.0029264	0.0014820	0.023504	0.27735	0.024066	0.037290	0.0033645	0.017154	0.078637	71.868	111.87	9.9963	51.499	126.04	
22.250	6.9206e-15	0.038259	0.033921	0.0029343	0.0014903	0.023587	0.27863	0.024097	0.037337	0.0033789	0.017140	0.078635	71.965	112.01	10.040	51.455	126.37	
22.300	6.3885e-15	0.038457	0.033953	0.0029423	0.0014985	0.023670	0.27991	0.024129	0.037384	0.0033932	0.017125	0.078633	72.062	112.15	10.084	51.412	126.71	
22.350	5.8974e-15	0.038656	0.033986	0.0029502	0.0015068	0.023754	0.28119	0.024160	0.037432	0.0034073	0.017111	0.078630	72.158	112.29	10.128	51.369	127.05	
22.400	5.4440e-15	0.038856	0.034018	0.0029582	0.0015151	0.023838	0.28248	0.024192	0.037479	0.0034214	0.017097	0.078626	72.254	112.44	10.171	51.327	127.39	
22.450	5.0254e-15	0.039056	0.034051	0.0029661	0.0015234	0.023923	0.28376	0.024223	0.037527	0.0034354	0.017084	0.078623	72.349	112.58	10.214	51.285	127.72	
22.500	4.6390e-15	0.039256	0.034084	0.0029741	0.0015317	0.024008	0.28505	0.024254	0.037575	0.0034493	0.017070	0.078618	72.445	112.72	10.257	51.244	128.06	
22.550	4.2824e-15	0.039457	0.034116	0.0029821	0.0015400	0.024094	0.28634	0.024285	0.037623	0.0034630	0.017057	0.078614	72.540	112.87	10.299	51.203	128.39	
22.600	3.9531e-15	0.039659	0.034149	0.0029900	0.0015483	0.024180	0.28764	0.024316	0.037672	0.0034766	0.017044	0.078609	72.634	113.01	10.341	51.164	128.73	
22.650	3.6492e-15	0.039861	0.034182	0.0029980	0.0015566	0.024266	0.28893	0.024347	0.037721	0.0034902	0.017031	0.078603	72.728	113.16	10.382	51.124	129.06	
22.700	3.3686e-15	0.040063	0.034215	0.0030059	0.0015649	0.024353	0.29023	0.024377	0.037769	0.0035036	0.017018	0.078597	72.822	113.31	10.423	51.085	129.40	
22.750	3.1096e-15	0.040266	0.034248	0.0030139	0.0015732	0.024440	0.29153	0.024408	0.037819	0.0035170	0.017006	0.078591	72.915	113.45	10.464	51.047	129.73	
22.800	2.8706e-15	0.040469	0.034282	0.0030218	0.0015815	0.024527	0.29283	0.024438	0.037868	0.0035302	0.016993	0.078584	73.009	113.60	10.505	51.010	130.06	
22.850	2.6499e-15	0.040673	0.034315	0.0030298	0.0015898	0.024615	0.29413	0.024469	0.037917	0.0035433	0.016981	0.078577	73.101	113.75	10.545	50.972	130.39	
22.900	2.4461e-15	0.040877	0.034348	0.0030377	0.0015981	0.024703	0.29544	0.024499	0.037967	0.0035563	0.016969	0.078570	73.194	113.90	10.585	50.936	130.72	
22.950	2.2581e-15	0.041081	0.034382	0.0030456	0.0016064	0.024792	0.29675	0.024529	0.038017	0.0035693	0.016957	0.078562	73.286	114.05	10.625	50.900	131.06	
23.000	2.0845e-15	0.041286	0.034415	0.0030535	0.0016147	0.024881	0.29805	0.024559	0.038067	0.0035821	0.016946	0.078553	73.377	114.20	10.664	50.864	131.39	
23.050	1.9242e-15	0.041491	0.034449	0.0030615	0.0016230	0.024970	0.29937	0.024589	0.038117	0.0035948	0.016934	0.078544	73.469	114.35	10.703	50.829	131.71	
23.100	1.7763e-15	0.041697	0.034483	0.0030694	0.0016313	0.025059	0.30068	0.024618	0.038167	0.0036074	0.016923	0.078535	73.560	114.50	10.742	50.795	132.04	
23.150	1.6397e-15	0.041903	0.034517	0.0030773	0.0016396	0.025149	0.30199	0.024648	0.038218	0.0036200	0.016912	0.078526	73.650	114.65	10.780	50.761	132.37	
23.200	1.5136e-15	0.042110	0.034550	0.0030852	0.0016479	0.025239	0.30331	0.024678	0.038268	0.0036324	0.016901	0.078516	73.741	114.80	10.818	50.728	132.70	
23.250	1.3973e-15	0.042317	0.034584	0.0030931	0.0016561	0.025330	0.30462	0.024707	0.038319	0.0036447	0.016890	0.078505	73.831	114.96	10.856	50.695	133.03	
23.300	1.2898e-15	0.042524	0.034618	0.0031009	0.0016644	0.025421	0.30594	0.024736	0.038370	0.0036570	0.016879	0.078495	73.920	115.11	10.894	50.662	133.35	
23.350	1.1907e-15	0.042731	0.034652	0.0031088	0.0016727	0.025512	0.30726	0.024766	0.038421	0.0036691	0.016869	0.078483	74.010	115.26	10.931	50.630	133.68	
23.400	1.0991e-15	0.042940	0.034686	0.0031167	0.0016809	0.025603	0.30859	0.024795	0.038473	0.0036812	0.016858	0.078472	74.098	115.42	10.968	50.599	134.00	
23.450	1.0146e-15	0.043148	0.034720	0.0031245	0.0016892	0.025695	0.30991	0.024824	0.038524	0.0036931	0.016848	0.078460	74.187	115.57	11.004	50.568	134.33	
23.500	9.3661e-16	0.043357	0.034754	0.0031324	0.0016974	0.025787	0.31123	0.024852	0.038576	0.0037050	0.016838	0.078448	74.275	115.73	11.041	50.538	134.65	
23.550	8.6460e-16	0.043566	0.034789	0.0031402	0.0017056	0.025879	0.31256	0.024881	0.038628	0.0037168	0.016829	0.078435	74.363	115.88	11.077	50.508	134.97	
23.600	7.9813e-16	0.043775	0.034823	0.0031480	0.0017138	0.025971	0.31389	0.024910	0.038680	0.0037285	0.016819	0.078422	74.451	116.04	11.113	50.478	135.30	
23.650	7.3676e-16	0.043985	0.034857	0.0031558	0.0017220	0.026064	0.31522	0.024938	0.038732	0.0037401	0.016809	0.078408	74.538	116.19	11.148	50.449	135.62	
23.700	6.8012e-16	0.044195	0.034891	0.0031636	0.0017302	0.026157	0.31655	0.024967	0.038784	0.0037516	0.016800	0.078394	74.625	116.35	11.183	50.420	135.94	
23.750	6.2783e-16	0.044406	0.034926	0.0031714	0.0017384	0.026250	0.31788	0.024995	0.038837	0.0037630	0.016791	0.078380	74.711	116.51	11.218	50.392	136.26	
23.800	5.7956e-16	0.044617	0.034960	0.0031792	0.0017466	0.026344	0.31921	0.025023	0.038889	0.0037743	0.016782	0.078366	74.798	116.67	11.253	50.365	136.58	
23.850	5.3500e-16	0.044828	0.034994	0.0031869	0.0017548	0.026437	0.32054	0.025051	0.038942	0.0037856	0.016773	0.078351	74.883	116.83	11.288	50.337	136.90	
23.900	4.9387e-16	0.045039	0.035029	0.0031947	0.0017629	0.026531	0.32188	0.025079	0.038995	0.0037967	0.016764	0.078335	74.969	116.98	11.322	50.311	137.22	
23.950	4.5590e-16	0.045251	0.035063	0.0032024	0.0017711	0.026626	0.32322	0.025107	0.039048	0.0038078	0.016755	0.078320	75.054	117.14	11.356	50.284	137.53	
24.000	4.2085e-16	0.045463	0.035097	0.0032101	0.0017792	0.026720	0.32455	0.025135	0.039101	0.0038188	0.016747	0.078304	75.139	117.30	11.389	50.258	137.85	
24.050	3.8849e-16	0.045675	0.035132	0.0032178	0.0017873	0.026815	0.32589	0.025163	0.039155	0.0038297	0.016738	0.078287	75.224	117.46	11.423	50.233	138.17	
24.100	3.5862e-16	0.045888	0.035166	0.0032255	0.0017954	0.026910	0.32723	0.025190	0.039208	0.0038405	0.016730	0.078270	75.308	117.62	11.456	50.208	138.48	
24.150	3.3105e-16	0.046101	0.035201	0.0032331	0.0018035	0.027005	0.32857	0.025218	0.039262	0.0038513	0.016722	0.078253	75.392	117.78	11.489	50.183	138.80	
24.200	3.0560e-16	0.046314	0.035235	0.0032408	0.0018115	0.027100	0.32991	0.025245	0.039315	0.0038619	0.016714	0.078236	75.475	117.94	11.521	50.159	139.11	
24.250	2.8210e-16	0.046528	0.035270	0.0032484	0.0018196	0.027195	0.33125	0.025272	0.039369	0.0038725	0.016706	0.078218	75.559	118.11	11.554	50.135	139.42	
24.300	2.6041e-16	0.046741	0.035304	0.0032561	0.0018276	0.027291	0.33260	0.025299	0.039423	0.0038830	0.016699	0.078200	75.641	118.27	11.586	50.112	139.74	
24.350	2.4039e-16	0.046955	0.035339	0.0032637	0.0018356	0.027387	0.33394	0.025326	0.039477	0.0038934	0.016691	0.078181	75.724	118.43	11.618	50.089	140.05	
24.400	2.2191e-16	0.047170	0.035373	0.0032713	0.0018436	0.027483	0.33529	0.025353	0.039531	0.0039037	0.016684	0.078162	75.806	118.59	11.649	50.066	140.36	
24.450	2.0485e-16	0.047384	0.035408	0.0032788	0.0018516	0.027579	0.33663	0.025380	0.039586	0.0039140	0.016676	0.078143	75.888	118.76	11.681	50.044	140.67	
24.500	1.8910e-16	0.047599	0.035442	0.0032864	0.0018596	0.027675	0.33798	0.025407	0.039640	0.0039242	0.016669	0.078124	75.970	118.92	11.712	50.022	140.98	
24.550	1.7456e-16	0.047814	0.035477	0.0032939	0.0018675	0.027772	0.33932	0.025433	0.039695	0.0039343	0.016662	0.078104	76.051	119.08	11.743	50.001	141.29	
24.600	1.6114e-16	0.048029	0.035511	0.0033014	0.0018754	0.027869	0.34067	0.025460	0.039750	0.0039443	0.016655	0.078083	76.132	119.25	11.773	49.980	141.59	
24.650	1.4875e-16	0.048245	0.035546	0.0033089	0.0018834	0.027965	0.34202	0.025486	0.039804	0.0039543	0.016648	0.078063	76.213	119.41	11.804	49.959	141.90	
24.700	1.3731e-16	0.048460	0.035580	0.0033164	0.0018912	0.028062	0.34337	0.025513	0.039859	0.0039641	0.016642	0.078042	76.293	119.58	11.834	49.939	142.21	
24.750	1.2675e-16	0.048676	0.035615	0.0033239	0.0018991	0.028160	0.34472	0.025539	0.039914	0.0039739	0.016635	0.078021	76.373	119.74	11.864	49.919	142.51	
24.800	1.1701e-16	0.048893	0.035649	0.0033313	0.0019070	0.028257	0.34607	0.025565	0.039970	0.0039836	0.016629	0.077999	76.453	119.91	11.894	49.899	142.82	
24.850	1.0801e-16	0.049109	0.035684	0.0033388	0.0019148	0.028354	0.34742	0.025591	0.040025	0.0039933	0.016622	0.077977	76.532	120.07	11.923	49.880	143.12	
24.900	9.9708e-17	0.049325	0.035718	0.0033462	0.0019226	0.028452	0.34877	0.025617	0.040080	0.0040029	0.016616	0.077955	76.611	120.24	11.952	49.861	143.42	
24.950	9.2042e-17	0.049542	0.035752	0.0033536	0.0019304	0.028550	0.35012	0.025643	0.040136	0.0040124	0.016610	0.077933	76.690	120.41	11.982	49.842	143.73	
25.000	8.4966e-17	0.049759	0.035787	0.0033609	0.0019382	0.028647	0.35147	0.025668	0.040191	0.0040218	0.016604	0.077910	76.768	120.57	12.010	49.824	144.03	
25.050	7.8433e-17	0.049976	0.035821	0.0033683	0.0019460	0.028745	0.35283	0.025694	0.040247	0.0040312	0.016598	0.077887	76.846	120.74	12.039	49.806	144.33	
25.100	7.2403e-17	0.050193	0.035856	0.0033756	0.0019537	0.028843	0.35418	0.025719	0.040303	0.0040404	0.016593	0.077863	76.924	120.91	12.067	49.789	144.63	
25.150	6.6836e-17	0.050411	0.035890	0.0033829	0.0019614	0.028942	0.35553	0.025745	0.040359	0.0040497	0.016587	0.077839	77.002	121.08	12.096	49.772	144.93	
25.200	6.1703e-17	0.050629	0.035924	0.0033902	0.0019691	0.029040	0.35688	0.025770	0.040415	0.0040588	0.016582	0.077815	77.079	121.24	12.123	49.755	145.22	
25.250	5.6960e-17	0.050846	0.035959	0.0033975	0.0019768	0.029138	0.35824	0.025795	0.040471	0.0040679	0.016576	0.077791	77.156	121.41	12.151	49.738	145.52	
25.300	5.2581e-17	0.051064	0.035993	0.0034047	0.0019844	0.029237	0.35959	0.025820	0.040527	0.0040769	0.016571	0.077766	77.232	121.58	12.179	49.722	145.82	
25.350	4.8539e-17	0.051282	0.036027	0.0034120	0.0019920	0.029335	0.36094	0.025845	0.040583	0.0040858	0.016566	0.077741	77.309	121.75	12.206	49.706	146.11	
25.400	4.4806e-17	0.051501	0.036061	0.0034192	0.0019996	0.029434	0.36230	0.025870	0.040640	0.0040947	0.016560	0.077716	77.384	121.92	12.233	49.691	146.41	
25.450	4.1362e-17	0.051719	0.036096	0.0034264	0.0020072	0.029533	0.36365	0.025895	0.040696	0.0041035	0.016555	0.077690	77.460	122.09	12.260	49.675	146.70	
25.500	3.8181e-17	0.051937	0.036130	0.0034335	0.0020148	0.029632	0.36500	0.025920	0.040753	0.0041122	0.016551	0.077664	77.535	122.26	12.287	49.661	146.99	
25.550	3.5246e-17	0.052156	0.036164	0.0034407	0.0020223	0.029730	0.36636	0.025944	0.040810	0.0041209	0.016546	0.077638	77.610	122.43	12.313	49.646	147.29	
25.600	3.2537e-17	0.052375	0.036198	0.0034478	0.0020298	0.029829	0.36771	0.025969	0.040866	0.0041295	0.016541	0.077611	77.685	122.60	12.340	49.632	147.58	
25.650	3.0038e-17	0.052593	0.036232	0.0034549	0.0020373	0.029928	0.36906	0.025993	0.040923	0.0041381	0.016537	0.077585	77.760	122.77	12.366	49.618	147.87	
25.700	2.7727e-17	0.052812	0.036266	0.0034620	0.0020448	0.030028	0.37042	0.026017	0.040980	0.0041465	0.016532	0.077558	77.834	122.94	12.392	49.604	148.16	
25.750	2.5596e-17	0.053031	0.036300	0.0034690	0.0020522	0.030127	0.37177	0.026042	0.041037	0.0041549	0.016528	0.077530	77.908	123.11	12.417	49.590	148.45	
25.800	2.3627e-17	0.053251	0.036334	0.0034761	0.0020596	0.030226	0.37313	0.026066	0.041094	0.0041633	0.016523	0.077503	77.981	123.28	12.443	49.577	148.73	
25.850	2.1810e-17	0.053470	0.036368	0.0034831	0.0020670	0.030325	0.37448	0.026090	0.041151	0.0041716	0.016519	0.077475	78.054	123.45	12.468	49.564	149.02	
25.900	2.0139e-17	0.053689	0.036402	0.0034901	0.0020744	0.030425	0.37583	0.026114	0.041208	0.0041798	0.016515	0.077446	78.127	123.62	12.493	49.552	149.31	
25.950	1.8590e-17	0.053908	0.036436	0.0034971	0.0020818	0.030524	0.37718	0.026137	0.041266	0.0041880	0.016511	0.077418	78.200	123.80	12.518	49.540	149.59	
26.000	1.7162e-17	0.054128	0.036469	0.0035040	0.0020891	0.030624	0.37854	0.026161	0.041323	0.0041961	0.016507	0.077389	78.272	123.97	12.543	49.528	149.87	
26.050	1.5843e-17	0.054347	0.036503	0.0035109	0.0020964	0.030723	0.37989	0.026185	0.041381	0.0042041	0.016503	0.077360	78.344	124.14	12.567	49.516	150.16	
26.100	1.4624e-17	0.054567	0.036537	0.0035178	0.0021037	0.030823	0.38124	0.026208	0.041438	0.0042121	0.016499	0.077331	78.416	124.31	12.592	49.504	150.44	
26.150	1.3499e-17	0.054787	0.036570	0.0035247	0.0021109	0.030922	0.38259	0.026232	0.041496	0.0042200	0.016496	0.077301	78.488	124.49	12.616	49.493	150.72	
26.200	1.2462e-17	0.055006	0.036604	0.0035316	0.0021181	0.031022	0.38394	0.026255	0.041553	0.0042279	0.016492	0.077272	78.559	124.66	12.640	49.482	151.00	
26.250	1.1505e-17	0.055226	0.036638	0.0035384	0.0021254	0.031121	0.38529	0.026278	0.041611	0.0042357	0.016489	0.077241	78.630	124.83	12.664	49.472	151.28	
26.300	1.0620e-17	0.055446	0.036671	0.0035452	0.0021325	0.031221	0.38664	0.026302	0.041669	0.0042434	0.016485	0.077211	78.700	125.01	12.687	49.461	151.56	
26.350	9.8053e-18	0.055665	0.036705	0.0035520	0.0021397	0.031321	0.38799	0.026325	0.041727	0.0042511	0.016482	0.077181	78.770	125.18	12.711	49.451	151.84	
26.400	9.0496e-18	0.055885	0.036738	0.0035588	0.0021468	0.031421	0.38934	0.026348	0.041785	0.0042587	0.016479	0.077150	78.840	125.35	12.734	49.441	152.11	
26.450	8.3539e-18	0.056105	0.036771	0.0035655	0.0021539	0.031520	0.39069	0.026370	0.041843	0.0042663	0.016476	0.077119	78.910	125.53	12.757	49.431	152.39	
26.500	7.7154e-18	0.056325	0.036805	0.0035722	0.0021610	0.031620	0.39204	0.026393	0.041901	0.0042738	0.016472	0.077087	78.980	125.70	12.780	49.422	152.66	
26.550	7.1239e-18	0.056545	0.036838	0.0035789	0.0021680	0.031720	0.39339	0.026416	0.041959	0.0042813	0.016469	0.077056	79.049	125.88	12.803	49.413	152.94	
26.600	6.5758e-18	0.056764	0.036871	0.0035856	0.0021751	0.031819	0.39473	0.026438	0.042017	0.0042887	0.016467	0.077024	79.118	126.05	12.825	49.404	153.21	
26.650	6.0711e-18	0.056984	0.036904	0.0035923	0.0021821	0.031919	0.39608	0.026461	0.042075	0.0042960	0.016464	0.076992	79.186	126.22	12.848	49.395	153.48	
26.700	5.6049e-18	0.057204	0.036937	0.0035989	0.0021890	0.032019	0.39742	0.026483	0.042134	0.0043033	0.016461	0.076959	79.255	126.40	12.870	49.387	153.75	
26.750	5.1732e-18	0.057424	0.036970	0.0036055	0.0021960	0.032119	0.39877	0.026506	0.042192	0.0043105	0.016458	0.076927	79.323	126.57	12.892	49.378	154.02	
26.800	4.7755e-18	0.057644	0.037003	0.0036121	0.0022029	0.032218	0.40011	0.026528	0.042250	0.0043177	0.016456	0.076894	79.390	126.75	12.914	49.370	154.29	
26.850	4.4086e-18	0.057863	0.037036	0.0036186	0.0022098	0.032318	0.40145	0.026550	0.042309	0.0043248	0.016453	0.076861	79.458	126.93	12.936	49.362	154.56	
26.900	4.0698e-18	0.058083	0.037069	0.0036252	0.0022167	0.032418	0.40280	0.026572	0.042367	0.0043319	0.016451	0.076827	79.525	127.10	12.957	49.355	154.83	
26.950	3.7566e-18	0.058303	0.037102	0.0036317	0.0022235	0.032518	0.40414	0.026594	0.042426	0.0043389	0.016448	0.076794	79.592	127.28	12.979	49.348	155.09	
27.000	3.4676e-18	0.058522	0.037135	0.0036382	0.0022303	0.032617	0.40548	0.026616	0.042484	0.0043459	0.016446	0.076760	79.659	127.45	13.000	49.340	155.36	
27.050	3.2021e-18	0.058742	0.037167	0.0036446	0.0022371	0.032717	0.40682	0.026638	0.042543	0.0043528	0.016444	0.076726	79.725	127.63	13.021	49.333	155.62	
27.100	2.9565e-18	0.058961	0.037200	0.0036511	0.0022439	0.032817	0.40816	0.026659	0.042602	0.0043597	0.016441	0.076692	79.791	127.80	13.042	49.327	155.88	
27.150	2.7288e-18	0.059181	0.037233	0.0036575	0.0022507	0.032916	0.40949	0.026681	0.042661	0.0043665	0.016439	0.076658	79.857	127.98	13.063	49.320	156.15	
27.200	2.5192e-18	0.059400	0.037265	0.0036639	0.0022574	0.033016	0.41083	0.026703	0.042719	0.0043732	0.016437	0.076623	79.922	128.16	13.083	49.314	156.41	
27.250	2.3252e-18	0.059619	0.037298	0.0036702	0.0022641	0.033115	0.41217	0.026724	0.042778	0.0043800	0.016435	0.076588	79.988	128.33	13.104	49.308	156.67	
27.300	2.1469e-18	0.059838	0.037330	0.0036766	0.0022707	0.033215	0.41350	0.026745	0.042837	0.0043866	0.016433	0.076553	80.053	128.51	13.124	49.302	156.93	
27.350	1.9818e-18	0.060058	0.037362	0.0036829	0.0022774	0.033314	0.41483	0.026767	0.042896	0.0043932	0.016431	0.076518	80.117	128.69	13.144	49.296	157.19	
27.400	1.8293e-18	0.060277	0.037395	0.0036892	0.0022840	0.033414	0.41617	0.026788	0.042955	0.0043998	0.016430	0.076482	80.182	128.86	13.164	49.291	157.44	
27.450	1.6885e-18	0.060496	0.037427	0.0036955	0.0022906	0.033513	0.41750	0.026809	0.043014	0.0044063	0.016428	0.076446	80.246	129.04	13.184	49.285	157.70	
27.500	1.5586e-18	0.060714	0.037459	0.0037017	0.0022971	0.033613	0.41883	0.026830	0.043073	0.0044128	0.016426	0.076410	80.310	129.22	13.204	49.280	157.95	
27.550	1.4387e-18	0.060933	0.037491	0.0037079	0.0023036	0.033712	0.42016	0.026851	0.043132	0.0044192	0.016425	0.076374	80.374	129.40	13.223	49.275	158.21	
27.600	1.3285e-18	0.061152	0.037523	0.0037141	0.0023101	0.033811	0.42148	0.026871	0.043191	0.0044256	0.016423	0.076338	80.437	129.57	13.243	49.271	158.46	
27.650	1.2266e-18	0.061370	0.037555	0.0037203	0.0023166	0.033910	0.42281	0.026892	0.043250	0.0044319	0.016422	0.076301	80.500	129.75	13.262	49.266	158.71	
27.700	1.1324e-18	0.061589	0.037587	0.0037265	0.0023231	0.034010	0.42413	0.026913	0.043309	0.0044382	0.016420	0.076264	80.563	129.93	13.281	49.262	158.96	
27.750	1.0454e-18	0.061807	0.037619	0.0037326	0.0023295	0.034109	0.42546	0.026933	0.043369	0.0044444	0.016419	0.076228	80.626	130.11	13.300	49.257	159.21	
27.800	9.6508e-19	0.062025	0.037650	0.0037387	0.0023359	0.034208	0.42678	0.026954	0.043428	0.0044506	0.016417	0.076190	80.688	130.28	13.319	49.253	159.46	
27.850	8.9084e-19	0.062243	0.037682	0.0037448	0.0023423	0.034307	0.42810	0.026974	0.043487	0.0044567	0.016416	0.076153	80.750	130.46	13.338	49.250	159.71	
27.900	8.2166e-19	0.062461	0.037714	0.0037508	0.0023486	0.034406	0.42942	0.026995	0.043547	0.0044628	0.016415	0.076115	80.812	130.64	13.356	49.246	159.96	
27.950	7.5832e-19	0.062678	0.037745	0.0037569	0.0023549	0.034505	0.43074	0.027015	0.043606	0.0044689	0.016414	0.076078	80.874	130.82	13.375	49.242	160.21	
28.000	6.9988e-19	0.062896	0.037777	0.0037629	0.0023612	0.034603	0.43205	0.027035	0.043665	0.0044749	0.016413	0.076040	80.935	130.99	13.393	49.239	160.45	
28.050	6.4603e-19	0.063113	0.037808	0.0037689	0.0023675	0.034702	0.43337	0.027055	0.043725	0.0044808	0.016412	0.076002	80.996	131.17	13.411	49.236	160.69	
28.100	5.9705e-19	0.063330	0.037839	0.0037748	0.0023737	0.034801	0.43468	0.027075	0.043784	0.0044867	0.016411	0.075963	81.057	131.35	13.429	49.233	160.94	
28.150	5.5111e-19	0.063547	0.037870	0.0037808	0.0023800	0.034899	0.43600	0.027095	0.043844	0.0044926	0.016410	0.075925	81.117	131.53	13.447	49.230	161.18	
28.200	5.0866e-19	0.063764	0.037902	0.0037867	0.0023861	0.034998	0.43731	0.027115	0.043903	0.0044984	0.016409	0.075886	81.178	131.71	13.465	49.227	161.42	
28.250	4.6966e-19	0.063981	0.037933	0.0037926	0.0023923	0.035096	0.43862	0.027134	0.043963	0.0045042	0.016408	0.075847	81.238	131.89	13.482	49.225	161.66	
28.300	4.3371e-19	0.064197	0.037964	0.0037984	0.0023984	0.035195	0.43992	0.027154	0.044022	0.0045100	0.016407	0.075808	81.297	132.07	13.500	49.222	161.90	
28.350	4.0090e-19	0.064414	0.037995	0.0038043	0.0024046	0.035293	0.44123	0.027174	0.044082	0.0045157	0.016407	0.075769	81.357	132.24	13.517	49.220	162.14	
28.400	3.7005e-19	0.064630	0.038026	0.0038101	0.0024106	0.035391	0.44253	0.027193	0.044141	0.0045213	0.016406	0.075730	81.416	132.42	13.535	49.218	162.37	
28.450	3.4119e-19	0.064846	0.038056	0.0038159	0.0024167	0.035489	0.44383	0.027212	0.044201	0.0045269	0.016406	0.075690	81.475	132.60	13.552	49.216	162.61	
28.500	3.1453e-19	0.065061	0.038087	0.0038216	0.0024227	0.035587	0.44514	0.027232	0.044260	0.0045325	0.016405	0.075651	81.534	132.78	13.569	49.214	162.84	
28.550	2.9028e-19	0.065277	0.038118	0.0038274	0.0024287	0.035685	0.44643	0.027251	0.044320	0.0045380	0.016404	0.075611	81.593	132.96	13.585	49.213	163.08	
28.600	2.6820e-19	0.065492	0.038148	0.0038331	0.0024347	0.035783	0.44773	0.027270	0.044380	0.0045435	0.016404	0.075571	81.651	133.14	13.602	49.211	163.31	
28.650	2.4675e-19	0.065707	0.038179	0.0038388	0.0024407	0.035881	0.44903	0.027289	0.044439	0.0045490	0.016404	0.075531	81.709	133.32	13.619	49.210	163.54	
28.700	2.2814e-19	0.065922	0.038209	0.0038445	0.0024466	0.035979	0.45032	0.027308	0.044499	0.0045544	0.016403	0.075490	81.767	133.50	13.635	49.209	163.77	
28.750	2.1007e-19	0.066136	0.038240	0.0038501	0.0024525	0.036076	0.45161	0.027327	0.044559	0.0045598	0.016403	0.075450	81.824	133.67	13.652	49.208	164.00	
28.800	1.9374e-19	0.066351	0.038270	0.0038558	0.0024584	0.036174	0.45290	0.027346	0.044618	0.0045651	0.016403	0.075409	81.882	133.85	13.668	49.207	164.23	
28.850	1.7889e-19	0.066565	0.038300	0.0038614	0.0024642	0.036271	0.45419	0.027365	0.044678	0.0045704	0.016402	0.075368	81.939	134.03	13.684	49.206	164.46	
28.900	1.6539e-19	0.066779	0.038330	0.0038669	0.0024700	0.036368	0.45548	0.027383	0.044738	0.0045756	0.016402	0.075327	81.995	134.21	13.700	49.205	164.69	
28.950	1.5239e-19	0.066992	0.038360	0.0038725	0.0024758	0.036465	0.45676	0.027402	0.044798	0.0045809	0.016402	0.075286	82.052	134.39	13.716	49.205	164.91	
29.000	1.4042e-19	0.067205	0.038390	0.0038780	0.0024816	0.036562	0.45804	0.027420	0.044857	0.0045860	0.016402	0.075245	82.108	134.57	13.732	49.204	165.13	
29.050	1.3000e-19	0.067419	0.038420	0.0038835	0.0024873	0.036659	0.45933	0.027439	0.044917	0.0045912	0.016402	0.075203	82.164	134.75	13.747	49.204	165.36	
29.100	1.1972e-19	0.067631	0.038450	0.0038890	0.0024930	0.036756	0.46060	0.027457	0.044977	0.0045963	0.016402	0.075162	82.220	134.93	13.763	49.204	165.58	
29.150	1.1035e-19	0.067844	0.038480	0.0038945	0.0024987	0.036853	0.46188	0.027476	0.045037	0.0046013	0.016402	0.075120	82.276	135.11	13.778	49.204	165.80	
29.200	1.0146e-19	0.068056	0.038509	0.0038999	0.0025044	0.036950	0.46316	0.027494	0.045096	0.0046064	0.016402	0.075078	82.331	135.29	13.794	49.204	166.02	
29.250	9.3310e-20	0.068268	0.038539	0.0039053	0.0025100	0.037046	0.46443	0.027512	0.045156	0.0046114	0.016402	0.075036	82.386	135.47	13.809	49.204	166.24	
29.300	8.6249e-20	0.068480	0.038568	0.0039107	0.0025156	0.037143	0.46570	0.027530	0.045216	0.0046163	0.016402	0.074994	82.441	135.65	13.824	49.205	166.46	
29.350	7.9362e-20	0.068691	0.038598	0.0039161	0.0025212	0.037239	0.46697	0.027548	0.045276	0.0046212	0.016402	0.074952	82.496	135.83	13.839	49.205	166.68	
29.400	7.3054e-20	0.068902	0.038627	0.0039214	0.0025268	0.037335	0.46823	0.027566	0.045336	0.0046261	0.016402	0.074910	82.551	136.01	13.854	49.206	166.89	
29.450	6.7296e-20	0.069113	0.038657	0.0039268	0.0025323	0.037431	0.46950	0.027584	0.045395	0.0046310	0.016403	0.074867	82.605	136.19	13.868	49.206	167.11	
29.500	6.1849e-20	0.069323	0.038686	0.0039321	0.0025378	0.037527	0.47076	0.027601	0.045455	0.0046358	0.016403	0.074824	82.659	136.36	13.883	49.207	167.32	
29.550	5.7064e-20	0.069534	0.038715	0.0039373	0.0025433	0.037623	0.47202	0.027619	0.045515	0.0046406	0.016403	0.074782	82.713	136.54	13.898	49.208	167.53	
29.600	5.2647e-20	0.069744	0.038744	0.0039426	0.0025488	0.037718	0.47328	0.027637	0.045575	0.0046453	0.016404	0.074739	82.766	136.72	13.912	49.209	167.74	
29.650	4.7986e-20	0.069953	0.038773	0.0039478	0.0025542	0.037814	0.47453	0.027654	0.045635	0.0046500	0.016404	0.074696	82.819	136.90	13.926	49.210	167.95	
29.700	4.4256e-20	0.070162	0.038802	0.0039530	0.0025596	0.037910	0.47579	0.027672	0.045695	0.0046547	0.016404	0.074653	82.872	137.08	13.941	49.211	168.16	
29.750	4.0212e-20	0.070371	0.038831	0.0039582	0.0025650	0.038005	0.47704	0.027689	0.045754	0.0046593	0.016405	0.074609	82.925	137.26	13.955	49.213	168.37	
29.800	3.7358e-20	0.070580	0.038859	0.0039634	0.0025704	0.038100	0.47828	0.027706	0.045814	0.0046639	0.016405	0.074566	82.978	137.44	13.969	49.214	168.58	
29.850	3.4315e-20	0.070788	0.038888	0.0039685	0.0025757	0.038195	0.47953	0.027724	0.045874	0.0046685	0.016406	0.074522	83.030	137.62	13.983	49.216	168.79	
29.900	3.1653e-20	0.070996	0.038916	0.0039736	0.0025810	0.038290	0.48078	0.027741	0.045934	0.0046730	0.016406	0.074479	83.083	137.80	13.996	49.217	168.99	
29.950	2.9012e-20	0.071203	0.038945	0.0039787	0.0025863	0.038385	0.48202	0.027758	0.045994	0.0046775	0.016407	0.074435	83.134	137.98	14.010	49.219	169.20	
30.000	2.5125e-20	0.071411	0.038973	0.0039838	0.0025915	0.038479	0.48326	0.027775	0.046054	0.0046820	0.016408	0.074391	83.186	138.16	14.024	49.221	169.40	
30.050	2.3570e-20	0.071618	0.039002	0.0039888	0.0025968	0.038574	0.48449	0.027792	0.046113	0.0046865	0.016408	0.074347	83.238	138.34	14.037	49.223	169.60	
30.100	2.1913e-20	0.071824	0.039030	0.0039939	0.0026020	0.038668	0.48573	0.027809	0.046173	0.0046909	0.016409	0.074303	83.289	138.52	14.051	49.225	169.80	
30.150	2.0145e-20	0.072030	0.039058	0.0039989	0.0026072	0.038763	0.48696	0.027825	0.046233	0.0046952	0.016410	0.074259	83.340	138.70	14.064	49.227	170.00	
30.200	1.8147e-20	0.072236	0.039086	0.0040038	0.0026123	0.038857	0.48819	0.027842	0.046293	0.0046996	0.016410	0.074215	83.391	138.88	14.077	49.229	170.20	
30.250	1.6723e-20	0.072441	0.039114	0.0040088	0.0026174	0.038951	0.48942	0.027859	0.046353	0.0047039	0.016411	0.074170	83.442	139.06	14.090	49.231	170.40	
30.300	1.5278e-20	0.072646	0.039142	0.0040137	0.0026226	0.039045	0.49064	0.027875	0.046412	0.0047082	0.016412	0.074126	83.492	139.24	14.103	49.234	170.60	
30.350	1.4080e-20	0.072851	0.039170	0.0040187	0.0026276	0.039138	0.49187	0.027892	0.046472	0.0047124	0.016413	0.074081	83.542	139.42	14.116	49.236	170.79	
30.400	1.2904e-20	0.073055	0.039198	0.0040235	0.0026327	0.039232	0.49309	0.027908	0.046532	0.0047167	0.016414	0.074037	83.592	139.60	14.129	49.239	170.99	
30.450	1.1764e-20	0.073259	0.039225	0.0040284	0.0026377	0.039325	0.49430	0.027925	0.046592	0.0047208	0.016415	0.073992	83.642	139.77	14.142	49.241	171.18	
30.500	1.0690e-20	0.073463	0.039253	0.0040333	0.0026427	0.039418	0.49552	0.027941	0.046652	0.0047250	0.016416	0.073947	83.691	139.95	14.154	49.244	171.37	
30.550	9.6982e-21	0.073666	0.039281	0.0040381	0.0026477	0.039512	0.49673	0.027957	0.046711	0.0047291	0.016416	0.073902	83.741	140.13	14.167	49.247	171.56	
30.600	9.0137e-21	0.073869	0.039308	0.0040429	0.0026527	0.039605	0.49794	0.027973	0.046771	0.0047332	0.016417	0.073857	83.790	140.31	14.179	49.250	171.75	
30.650	8.3930e-21	0.074071	0.039335	0.0040477	0.0026576	0.039697	0.49915	0.027990	0.046831	0.0047373	0.016418	0.073812	83.839	140.49	14.192	49.253	171.94	
30.700	7.6423e-21	0.074273	0.039363	0.0040524	0.0026625	0.039790	0.50035	0.028006	0.046890	0.0047413	0.016419	0.073767	83.887	140.67	14.204	49.256	172.13	
30.750	7.2050e-21	0.074474	0.039390	0.0040572	0.0026674	0.039883	0.50155	0.028022	0.046950	0.0047454	0.016421	0.073721	83.936	140.85	14.216	49.259	172.32	
30.800	6.8306e-21	0.074675	0.039417	0.0040619	0.0026723	0.039975	0.50275	0.028037	0.047010	0.0047493	0.016422	0.073676	83.984	141.03	14.228	49.262	172.50	
30.850	7.6273e-21	0.074876	0.039444	0.0040666	0.0026771	0.040067	0.50395	0.028053	0.047069	0.0047533	0.016423	0.073631	84.032	141.21	14.240	49.265	172.69	
30.900	6.7141e-21	0.075076	0.039471	0.0040712	0.0026819	0.040159	0.50515	0.028069	0.047129	0.0047572	0.016424	0.073585	84.080	141.39	14.252	49.268	172.87	
30.950	5.8342e-21	0.075276	0.039498	0.0040759	0.0026867	0.040251	0.50634	0.028085	0.047189	0.0047611	0.016425	0.073539	84.128	141.57	14.264	49.272	173.06	
31.000	6.2613e-21	0.075476	0.039525	0.0040805	0.0026915	0.040343	0.50753	0.028100	0.047248	0.0047650	0.016426	0.073494	84.175	141.74	14.276	49.275	173.24	
31.050	5.6388e-21	0.075675	0.039551	0.0040851	0.0026963	0.040435	0.50871	0.028116	0.047308	0.0047688	0.016427	0.073448	84.223	141.92	14.288	49.279	173.42	
31.100	5.5158e-21	0.075873	0.039578	0.0040897	0.0027010	0.040526	0.50990	0.028131	0.047368	0.0047726	0.016429	0.073402	84.270	142.10	14.299	49.283	173.60	
31.150	5.1690e-21	0.076071	0.039604	0.0040943	0.0027057	0.040617	0.51108	0.028147	0.047427	0.0047764	0.016430	0.073356	84.316	142.28	14.311	49.286	173.78	
31.200	4.8556e-21	0.076269	0.039631	0.0040988	0.0027104	0.040709	0.51225	0.028162	0.047487	0.0047802	0.016431	0.073310	84.363	142.46	14.322	49.290	173.95	
31.250	4.8841e-21	0.076466	0.039657	0.0041033	0.0027150	0.040800	0.51343	0.028177	0.047546	0.0047839	0.016432	0.073264	84.409	142.64	14.334	49.294	174.13	
31.300	4.5078e-21	0.076663	0.039684	0.0041078	0.0027196	0.040890	0.51460	0.028193	0.047606	0.0047876	0.016434	0.073218	84.456	142.82	14.345	49.298	174.31	
31.350	4.1177e-21	0.076859	0.039710	0.0041123	0.0027242	0.040981	0.51577	0.028208	0.047665	0.0047913	0.016435	0.073172	84.502	143.00	14.356	49.302	174.48	
31.400	3.9278e-21	0.077055	0.039736	0.0041168	0.0027288	0.041072	0.51694	0.028223	0.047725	0.0047950	0.016436	0.073125	84.548	143.17	14.367	49.306	174.65	
31.450	3.6687e-21	0.077251	0.039762	0.0041212	0.0027334	0.041162	0.51810	0.028238	0.047784	0.0047986	0.016438	0.073079	84.593	143.35	14.378	49.310	174.83	
31.500	3.2628e-21	0.077446	0.039788	0.0041256	0.0027379	0.041252	0.51926	0.028253	0.047844	0.0048022	0.016439	0.073033	84.639	143.53	14.389	49.314	175.00	
31.550	3.3615e-21	0.077640	0.039814	0.0041300	0.0027424	0.041342	0.52042	0.028268	0.047903	0.0048058	0.016440	0.072986	84.684	143.71	14.400	49.318	175.17	
31.600	3.1327e-21	0.077834	0.039840	0.0041344	0.0027469	0.041432	0.52158	0.028282	0.047963	0.0048093	0.016442	0.072940	84.729	143.89	14.411	49.322	175.34	
31.650	2.6456e-21	0.078028	0.039865	0.0041388	0.0027514	0.041522	0.52273	0.028297	0.048022	0.0048129	0.016443	0.072893	84.774	144.07	14.421	49.327	175.51	
31.700	2.2789e-21	0.078221	0.039891	0.0041431	0.0027558	0.041611	0.52388	0.028312	0.048081	0.0048164	0.016445	0.072847	84.818	144.24	14.432	49.331	175.67	
31.750	2.2254e-21	0.078413	0.039917	0.0041474	0.0027603	0.041701	0.52503	0.028327	0.048141	0.0048198	0.016446	0.072800	84.863	144.42	14.443	49.335	175.84	
31.800	2.0965e-21	0.078605	0.039942	0.0041517	0.0027647	0.041790	0.52617	0.028341	0.048200	0.0048233	0.016448	0.072753	84.907	144.60	14.453	49.340	176.00	
31.850	1.7888e-21	0.078797	0.039968	0.0041560	0.0027690	0.041879	0.52731	0.028356	0.048259	0.0048267	0.016449	0.072706	84.951	144.78	14.464	49.344	176.17	
31.900	1.5748e-21	0.078988	0.039993	0.0041602	0.0027734	0.041968	0.52845	0.028370	0.048319	0.0048301	0.016451	0.072660	84.995	144.95	14.474	49.349	176.33	
31.950	1.5651e-21	0.079179	0.040018	0.0041645	0.0027777	0.042057	0.52958	0.028384	0.048378	0.0048335	0.016452	0.072613	85.039	145.13	14.484	49.353	176.49	
32.000	1.6224e-21	0.079369	0.040043	0.0041687	0.0027820	0.042145	0.53072	0.028399	0.048437	0.0048368	0.016454	0.072566	85.082	145.31	14.494	49.358	176.65	
