# Supplementary material for: Temporal dynamics of a CSF1R signaling gene regulatory network involved in epilepsy
Source: PLoS Comput Biol. 2021 Apr 5;17(4):e1008854. doi: 10.1371/journal.pcbi.1008854 (PMC8057615; doi:10.1371/journal.pcbi.1008854)
Supplement: S2 Data — (TXT) [file pcbi.1008854.s014.txt]

Timing 	CSF1	CSF1_ET	GCSFR	GCSFR_ET	STAT3	STAT3_ET	CSF1R	CSF1R_ET	PU1	PU1_ET	STAT1	STAT1_ET	IRF8	IRF8_ET	IL6R	IL6R_ET	TNFR1	TNFR1_ET	NFKB	NFKB_ET	CEBPA	CEBPA_ET	X	Y	Z	AA	AB	AC
1.0000	0.075277	0.016765	0.00059097	0.00019922	0.0036248	0.00067872	0.023822	0.0046552	0.037869	0.0061345	0.0069756	0.0011829	0.0091590	0.0015103	0.0036950	0.00064870	0.0084268	0.0012224	0.0058637	0.00099294	0.0027945	0.00056787						
2.0000	0.12145	0.024920	0.00064062	0.00016467	0.0057672	0.00058556	0.017037	0.0017800	0.054230	0.018284	0.0082244	0.0013256	0.0064299	0.0023435	0.0026350	0.00047351	0.0084626	0.00054023	0.024472	0.0033004	0.00098568	0.00035732						
3.0000	0.10197	0.0038492	0.00065680	0.00023070	0.0059211	0.00048833	0.021738	0.0022366	0.064991	0.0042383	0.023413	0.00089770	0.0083225	0.00076434	0.0026394	0.00014005	0.014503	0.00098130	0.031165	0.0057795	0.00079359	0.00011863						
4.0000	0.11396	0.018171	0.0014728	0.00017974	0.010793	0.00050268	0.014807	0.0031053	0.090279	0.0093305	0.042219	0.0021219	0.0050036	0.00068938	0.0024823	0.00033105	0.020659	0.0016190	0.050153	0.0077808	0.0010397	0.00015317						
5.0000	0.075448	0.0075416	0.00082048	0.00013901	0.0086560	0.00082919	0.015609	0.0015898	0.059042	0.0071144	0.032304	0.0018999	0.0069340	0.0011723	0.0024674	0.00031060	0.013044	0.0067651	0.036884	0.0019890	0.00094310	4.2142e-05						
6.0000	0.078351	0.016210	0.0016656	0.00037318	0.011265	0.0019939	0.018770	0.0018594	0.092053	0.011272	0.048372	0.0069771	0.0072878	0.0016895	0.0024804	0.00039372	0.016675	0.0028951	0.036496	0.0055304	0.00073213	0.00010369						
7.0000	0.040634	0.0033979	0.00064097	0.00010369	0.011133	0.0015276	0.019000	0.0024198	0.042504	0.0046266	0.041414	0.0082920	0.0076985	0.00092599	0.0019582	0.00035760	0.0019582	0.00035760	0.018055	0.0014277	0.00046209	3.2103e-05						
8.0000	0.076787	0.0037909	0.0017257	0.00023723	0.010342	0.0013410	0.019296	0.0018118	0.065870	0.0085912	0.050750	0.0048668	0.0078952	0.00052316	0.0013400	8.2651e-05	0.014630	0.0011073	0.018281	0.0019263	0.00071430	3.3288e-05						
10.000	0.050076	0.010028	0.00071543	0.00012829	0.0078939	0.00085316	0.022388	0.0029448	0.036735	0.0026870	0.043531	0.0053116	0.0090532	0.00032431	0.0015622	0.00019335	0.010106	0.0012523	0.0099809	0.00077824	0.00069732	5.5179e-05						
12.000	0.045853	0.010858	0.00069056	0.00010245	0.0089910	0.0020862	0.022341	0.0069891	0.027677	0.0092441	0.041140	0.010504	0.0094504	0.0015690	0.0012606	0.00029604	0.0096551	0.0021479	0.0082455	0.0024479	0.00050062	0.00011769						
16.000	0.10218	0.0046817	0.0013745	0.00013388	0.011630	0.00083093	0.031379	0.0035975	0.022484	0.0025793	0.058732	0.0058026	0.016189	0.0010348	0.00082974	4.8870e-05	0.0083118	0.00077921	0.010997	0.0027870	0.0015209	0.00014778						
20.000	0.26340	0.043811	0.0035695	0.00052498	0.020121	0.0028176	0.050627	0.0065643	0.034743	0.0063732	0.073242	0.0054707	0.028017	0.0035965	0.0023379	0.00055660	0.020442	0.0037462	0.015064	0.0034591	0.0028236	0.00040189						
24.000	0.34824	0.044294	0.0035651	0.00058139	0.024888	0.0038367	0.050896	0.0038161	0.034596	0.0040464	0.080778	0.0067810	0.043984	0.0057607	0.0026800	0.00099109	0.031049	0.0056349	0.015008	0.00096390	0.0033393	0.00016414						
28.000	0.47121	0.063316	0.0048290	0.00069399	0.025559	0.0017291	0.049181	0.0057556	0.051109	0.0019784	0.067287	0.0068611	0.055011	0.0052587	0.0044991	0.0011596	0.046443	0.0087056	0.014609	0.0014332	0.0034241	0.00039576						
32.000	0.54624	0.036440	0.0035816	0.00058996	0.027904	0.0033307	0.056836	0.0062444	0.053580	0.010470	0.082460	0.0052803	0.081009	0.0065542	0.0025026	0.00041106	0.042089	0.017421	0.015824	0.0016290	0.0049277	0.00058423						
