# Supplementary material for: Temporal dynamics of a CSF1R signaling gene regulatory network involved in epilepsy
Source: PLoS Comput Biol. 2021 Apr 5;17(4):e1008854. doi: 10.1371/journal.pcbi.1008854 (PMC8057615; doi:10.1371/journal.pcbi.1008854)
Supplement: S3 Data — (CSV) [file pcbi.1008854.s015.csv]

mean	Irf8	Pu1	Gcsfr	Il6r	Tnfr1	Csf1	Stat3	Mcsfr	Cebpa	Nfkb	Stat1
ctrl (24h)	1.155956686	1.07964126	1.144551079	1.014331746	1.005280434	1.001083876	1.058191802	1.160361371	1.100142036	1.07413777	1.13623295
ctrl (48h)	1.029434294	1.012123888	1.018888442	1.013441799	1.008483652	1.006224046	1.005118667	1.002389122	1.000998722	1.002680574	1.003488617
siRNA Stat1 (48h)	0.576652863	0.724225611	0.617908665	0.605782863	0.610548016	0.547604991	0.813383665	0.714290121	0.742769449	0.561778247	0.403558643
siRNA Stat3 (48h)	0.827144036	0.839620424	0.270299269	0.814282304	0.672097856	0.628141586	0.512055394	1.044494227	0.992249521	1.013077754	0.970219747
siRNA Cebpa (48h)	1.020789881	0.874883175	0.720039577	0.836345751	0.693531515	0.828772533	1.088235192	0.700861255	1.059353316	1.224515089	1.157779245
siRNA IRF8 (24h)	0.387604309	0.753692804	0.732723131	0.992041039	1.374973055	1.166959001	1.536751279	1.811807244	0.633357192	0.498638825	0.628646231
siRNA IRF8 (48h)	1.134622305	0.831766884	1.196664264	1.53586907	1.331507286	1.518684446	0.737645798	1.481580423	1.381943922	3.717871895	1.415460115
ET	Irf8	Pu1	Gcsfr	Il6r	Tnfr1	Csf1	Stat3	Mcsfr	Cebpa	Nfkb	Stat1
ctrl (24h)	0.651782856	0.519153709	0.762400684	0.197713904	0.122653312	0.054622091	0.451212752	0.764599258	0.548124267	0.432316283	0.730433485
ctrl (48h)	0.307514498	0.19114757	0.237129708	0.200435568	0.144873596	0.133465839	0.114645748	0.081493268	0.05250546	0.08570081	0.096816252
siRNA Stat1 (48h)	0.193380008	0.102172587	0.151483885	0.093761229	0.114963311	0.113382488	0.093965113	0.080305531	0.149617659	0.074883488	0.112123918
siRNA Stat3 (48h)	0.382981861	0.132136711	0.085036412	0.145451344	0.247033202	0.122603041	0.089791143	0.362077706	0.265133184	0.066303993	0.197183689
siRNA Cebpa (48h)	0.070398322	0.077774491	0.221806053	0.254867599	0.085891051	0.062239685	0.118535355	0.07647852	0.41283147	0.076036593	0.137360656
siRNA IRF8 (24h)	0.075063308	0.186183878	0.104712692	0.098005027	0.07754892	0.176248642	0.269400922	0.80797804	0.082305153	0.20499965	0.149734677
siRNA IRF8 (48h)	0.717822107	0.107957027	0.332551165	0.107435827	0.256352825	0.368812922	0.327245885	0.717637099	0.427185691	2.175085075	0.337241858
Model_13-12	Irf8	Pu1	Gcsfr	Il6r	Tnfr1	Csf1	Stat3	Mcsfr	Cebpa	Nfkb	Stat1
ctrl (24h)	0.0041402	0.015901	0.00097034	0.0011888	0.01239	0.032865	0.0060466	0.018792	0.0020287	0.013218	0.017973
ctrl (48h)	0.0071743	0.017257	0.001642	0.0019286	0.021065	0.056999	0.010683	0.019565	0.0032862	0.014446	0.019225
siRNA Stat1 (48h)	0.0030047	0.012592	0.0008919	0.0010081	0.010647	0.022827	0.0054596	0.013867	0.0019309	0.013486	0.0088871
siRNA Stat3 (48h)	0.0051666	0.010898	0.00065249	0.00081912	0.0074823	0.0409	0.0048864	0.011713	0.0016448	0.013253	0.019306
siRNA IRF8 (24h)	0.0021392	0.01591	0.00097205	0.0011913	0.012407	0.03301	0.006074	0.0188	0.002034	0.01322	0.018193
siRNA Stat1 (48h)	0.418814379	0.729674915	0.54317905	0.522710775	0.505435557	0.40048071	0.511054947	0.708765653	0.587578358	0.933545618	0.46226788
siRNA Stat3 (48h)	0.720153883	0.63151185	0.397375152	0.424722597	0.35520057	0.717556448	0.457399607	0.598671096	0.500517315	0.917416586	1.004213264
siRNA IRF8 (24h)	0.516690015	1.000566002	1.001762269	1.002102961	1.001372074	1.004411988	1.004531472	1.000425713	1.00261251	1.000151309	1.012240583
