# Supplementary material for: Temporal dynamics of a CSF1R signaling gene regulatory network involved in epilepsy
Source: PLoS Comput Biol. 2021 Apr 5;17(4):e1008854. doi: 10.1371/journal.pcbi.1008854 (PMC8057615; doi:10.1371/journal.pcbi.1008854)
Supplement: S4 Data — (TXT) [file pcbi.1008854.s016.txt]

	Actine	IRF8	DCT	moy	DDCt		moyenne	�-type	test student
BV2 Tps0 (en culture)	20.03	29.47	9.45	8.54	0.91	0.533649336	1.116382946	0.601280306
BV2 Tps0 (en culture)	20.25	27.85	7.60		-0.94	1.923547756
BV2 Tps0 (en culture)	20.18	28.47	8.29		-0.25	1.189013022
BV2 Tps0 (en culture)	20.01	28.84	8.83		0.29	0.819321672
BV2 36+12 sans LPS-1	13.84	20.71	6.87	7.01	-1.67	3.186305708	2.950177283	0.604984222	0.005094199
BV2 36+12 sans LPS-2	14.46	21.31	6.85		-1.70	3.241205777
BV2 36+12 sans LPS-3	14.10	21.61	7.51		-1.03	2.046826872
BV2 36+12 sans LPS-4	13.94	20.75	6.81		-1.73	3.326370775
BV2 +LPS 36H-1	14.56	19.92	5.35		-3.19	9.143546436	8.67434357	2.051295808	0.018547586
BV2 +LPS 36H-3	17.72	23.58	5.86		-2.68	6.429095227
BV2 +LPS 36H-4	14.51	19.66	5.16		-3.39	10.45038905
BV2 -LPS 36H-1	14.21	22.03	7.82		-0.72	1.651936907	1.559994074	0.07962551	0.236878199
BV2 -LPS 36H-2	14.24	22.19	7.94		-0.60	1.514352191
BV2 -LPS 36H-3	14.72	22.67	7.95		-0.60	1.513693125
BV2 +LPS 36H + 12H LPS-1	16.75	21.14	4.39		-4.15	17.76034678	11.91618323	5.657949681	0.030858504
BV2 +LPS 36H+ 12H LPS--2	15.58	21.47	5.89		-2.65	6.290390843
BV2 +LPS 36H+ 12H LPS--3	17.01	21.58	4.57		-3.97	15.69348405
BV2 +LPS 36H+ 12H LPS--4	14.07	19.62	5.56		-2.99	7.920511233
BV2 +LPS 36H + 12H sans LPS-1	14.30	19.69	5.39		-3.15	8.904352632	8.219251703	1.384560033	0.00632904
BV2 +LPS 36H+ 12H sans LPS--3	15.21	20.56	5.35		-3.19	9.127694452			0.286625715
BV2 +LPS 36H+ 12H sans LPS--4	15.36	21.18	5.82		-2.73	6.625708023
	Actine	CSF1	DCT	moy	DDCt		moyenne	�-type	test student
BV2 Tps0 (en culture)	20.03	24.22	4.19	4.35	-0.16	1.117716683	1.007086712	0.134004966
BV2 Tps0 (en culture)	20.25	24.61	4.36		0.01	0.990215548
BV2 Tps0 (en culture)	20.18	24.39	4.22		-0.13	1.096135615
BV2 Tps0 (en culture)	20.01	24.64	4.63		0.28	0.824279002
BV2 36+12 sans LPS-1	13.84	19.17	5.33	5.34	0.98	0.507968339	0.509079338	0.092163322	0.001349681
BV2 36+12 sans LPS-2	14.46	19.82	5.36		1.01	0.497105963
BV2 36+12 sans LPS-3	14.10	19.76	5.66		1.31	0.403255967
BV2 36+12 sans LPS-4	13.94	18.96	5.02		0.67	0.627987084
BV2 +LPS 36H-1	14.56	17.71	3.15		-1.20	2.302542396	2.450392362	0.178444211	0.00051988
BV2 +LPS 36H-3	17.72	20.66	2.94		-1.41	2.648605827
BV2 +LPS 36H-4	14.51	17.59	3.09		-1.26	2.400028862
BV2 -LPS 36H-1	14.21	19.66	5.45		1.10	0.468118169	0.465008179	0.032401906	0.002614821
BV2 -LPS 36H-2	14.24	19.80	5.56		1.21	0.431163411
BV2 -LPS 36H-3	14.72	20.08	5.36		1.01	0.495742958
BV2 +LPS 36H + 12H LPS-1	16.75	19.70	2.94		-1.41	2.649725038	2.416963764	0.254166989	0.003895111
BV2 +LPS 36H+ 12H LPS--2	15.58	18.63	3.05		-1.30	2.455397533
BV2 +LPS 36H+ 12H LPS--4	14.07	17.31	3.25		-1.10	2.14576872
BV2 +LPS 36H + 12H sans LPS-1	14.30	18.07	3.77		-0.58	1.490769727	1.907271373	0.400464352	0.050485613
BV2 +LPS 36H+ 12H sans LPS--3	15.21	18.36	3.16		-1.20	2.289494842			0.149044543
BV2 +LPS 36H+ 12H sans LPS--4	15.36	18.76	3.39		-0.96	1.941549551
