# Supplementary material for: Temporal dynamics of a CSF1R signaling gene regulatory network involved in epilepsy
Source: PLoS Comput Biol. 2021 Apr 5;17(4):e1008854. doi: 10.1371/journal.pcbi.1008854 (PMC8057615; doi:10.1371/journal.pcbi.1008854)
Supplement: S5 Data — (TXT) [file pcbi.1008854.s017.txt]

Time (h)	B	mIRF8	mPU1	mGCSFR	mIL6R	mTNFR1	mCSF1	mSTAT3	mMCSFR	mCEBPA	mNFKB	mSTAT1	N	O	P	Q	R	S
0.050000	1.1341e-22	0.0099536	0.039922	0.00051408	0.0039909	0.010152	0.099539	0.0039977	0.025034	0.0029931	0.0050673	0.0070534	14.746	75.101	14.536	15.041	15.008	
0.10000	1.4839e-21	0.0099075	0.039843	0.00052772	0.0039815	0.010297	0.099080	0.0039953	0.025066	0.0029859	0.0051331	0.0071066	14.509	75.195	14.094	15.145	15.016	
0.15000	-3.4667e-20	0.0098617	0.039763	0.00054092	0.0039718	0.010434	0.098624	0.0039930	0.025095	0.0029786	0.0051975	0.0071596	14.290	75.282	13.676	15.285	15.025	
0.20000	-3.1773e-20	0.0098163	0.039681	0.00055370	0.0039617	0.010563	0.098171	0.0039907	0.025121	0.0029712	0.0052606	0.0072124	14.088	75.360	13.282	15.447	15.033	
0.25000	-8.2928e-20	0.0097712	0.039598	0.00056606	0.0039513	0.010686	0.097721	0.0039885	0.025144	0.0029635	0.0053226	0.0072649	13.900	75.431	12.910	15.620	15.042	
0.30000	8.1287e-20	0.0097265	0.039514	0.00057801	0.0039406	0.010803	0.097273	0.0039863	0.025166	0.0029558	0.0053835	0.0073172	13.728	75.495	12.561	15.800	15.051	
0.35000	6.3723e-20	0.0096821	0.039429	0.00058956	0.0039296	0.010913	0.096828	0.0039841	0.025185	0.0029479	0.0054434	0.0073692	13.568	75.552	12.234	15.981	15.060	
0.40000	-4.4009e-20	0.0096380	0.039343	0.00060072	0.0039183	0.011018	0.096385	0.0039819	0.025201	0.0029400	0.0055024	0.0074211	13.422	75.603	11.928	16.163	15.069	
0.45000	-5.3978e-20	0.0095943	0.039256	0.00061150	0.0039068	0.011117	0.095945	0.0039797	0.025216	0.0029319	0.0055604	0.0074727	13.287	75.648	11.643	16.343	15.078	
0.50000	-5.2633e-20	0.0095509	0.039168	0.00062192	0.0038949	0.011211	0.095508	0.0039776	0.025230	0.0029238	0.0056176	0.0075241	13.162	75.688	11.377	16.522	15.087	
0.55000	1.5568e-20	0.0095077	0.039079	0.00063199	0.0038829	0.011300	0.095074	0.0039755	0.025241	0.0029156	0.0056740	0.0075753	13.048	75.722	11.130	16.698	15.097	
0.60000	-2.5833e-20	0.0094649	0.038989	0.00064173	0.0038706	0.011385	0.094641	0.0039734	0.025251	0.0029074	0.0057296	0.0076262	12.943	75.752	10.900	16.871	15.106	
0.65000	3.1212e-20	0.0094225	0.038898	0.00065115	0.0038580	0.011466	0.094212	0.0039713	0.025259	0.0028992	0.0057846	0.0076769	12.846	75.777	10.688	17.043	15.116	
0.70000	-1.3544e-19	0.0093803	0.038807	0.00066027	0.0038453	0.011543	0.093785	0.0039693	0.025266	0.0028909	0.0058388	0.0077275	12.757	75.799	10.490	17.212	15.126	
0.75000	-1.3725e-19	0.0093384	0.038715	0.00066911	0.0038325	0.011616	0.093361	0.0039673	0.025272	0.0028825	0.0058925	0.0077778	12.676	75.816	10.308	17.379	15.136	
0.80000	-7.4265e-20	0.0092969	0.038623	0.00067767	0.0038194	0.011686	0.092939	0.0039653	0.025277	0.0028742	0.0059455	0.0078278	12.601	75.830	10.139	17.543	15.147	
0.85000	-2.1752e-20	0.0092556	0.038530	0.00068597	0.0038063	0.011753	0.092519	0.0039634	0.025281	0.0028659	0.0059980	0.0078777	12.532	75.841	9.9826	17.706	15.157	
0.90000	-2.9484e-20	0.0092147	0.038436	0.00069402	0.0037930	0.011818	0.092103	0.0039615	0.025283	0.0028575	0.0060499	0.0079274	12.469	75.850	9.8382	17.866	15.168	
0.95000	-1.4795e-20	0.0091740	0.038342	0.00070185	0.0037795	0.011880	0.091688	0.0039596	0.025285	0.0028492	0.0061013	0.0079768	12.411	75.855	9.7046	18.025	15.178	
1.0000	1.2536e-20	0.0091336	0.038248	0.00070945	0.0037660	0.011939	0.091276	0.0039577	0.025286	0.0028408	0.0061522	0.0080260	12.357	75.858	9.5811	18.182	15.189	
1.0500	-2.8526e-20	0.0090935	0.038154	0.00071686	0.0037524	0.011996	0.090867	0.0039559	0.025286	0.0028325	0.0062027	0.0080750	12.308	75.859	9.4668	18.338	15.200	
1.1000	-4.9227e-20	0.0090537	0.038059	0.00072406	0.0037388	0.012051	0.090460	0.0039541	0.025286	0.0028242	0.0062527	0.0081238	12.263	75.857	9.3611	18.492	15.211	
1.1500	-3.5435e-20	0.0090142	0.037964	0.00073108	0.0037251	0.012104	0.090056	0.0039523	0.025285	0.0028159	0.0063023	0.0081724	12.222	75.854	9.2631	18.644	15.222	
1.2000	-3.5599e-20	0.0089750	0.037870	0.00073793	0.0037113	0.012156	0.089653	0.0039505	0.025283	0.0028076	0.0063515	0.0082208	12.184	75.849	9.1723	18.795	15.234	
1.2500	-3.1883e-20	0.0089361	0.037774	0.00074461	0.0036975	0.012205	0.089254	0.0039488	0.025281	0.0027994	0.0064003	0.0082690	12.149	75.842	9.0879	18.945	15.245	
1.3000	-2.8108e-20	0.0088974	0.037679	0.00075114	0.0036836	0.012253	0.088856	0.0039471	0.025278	0.0027911	0.0064487	0.0083170	12.117	75.834	9.0095	19.093	15.257	
1.3500	-5.4174e-20	0.0088590	0.037584	0.00075751	0.0036698	0.012300	0.088461	0.0039454	0.025275	0.0027829	0.0064968	0.0083647	12.087	75.824	8.9365	19.240	15.269	
1.4000	-4.2108e-20	0.0088209	0.037489	0.00076375	0.0036559	0.012346	0.088069	0.0039438	0.025271	0.0027748	0.0065445	0.0084123	12.060	75.813	8.8684	19.386	15.281	
1.4500	-3.3841e-20	0.0087831	0.037394	0.00076985	0.0036420	0.012390	0.087679	0.0039422	0.025267	0.0027667	0.0065918	0.0084596	12.035	75.801	8.8048	19.531	15.293	
1.5000	-4.0026e-20	0.0087455	0.037299	0.00077583	0.0036281	0.012433	0.087291	0.0039406	0.025262	0.0027586	0.0066388	0.0085068	12.011	75.787	8.7452	19.675	15.305	
1.5500	-5.8792e-20	0.0087082	0.037204	0.00078168	0.0036143	0.012474	0.086905	0.0039391	0.025258	0.0027505	0.0066855	0.0085537	11.990	75.773	8.6893	19.817	15.317	
1.6000	-6.8186e-20	0.0086712	0.037109	0.00078742	0.0036004	0.012515	0.086522	0.0039376	0.025252	0.0027425	0.0067318	0.0086005	11.970	75.757	8.6367	19.959	15.330	
1.6500	-6.1269e-20	0.0086344	0.037015	0.00079305	0.0035866	0.012555	0.086141	0.0039361	0.025247	0.0027346	0.0067779	0.0086470	11.952	75.741	8.5871	20.100	15.342	
1.7000	-4.9809e-20	0.0085979	0.036920	0.00079856	0.0035728	0.012594	0.085762	0.0039346	0.025241	0.0027267	0.0068236	0.0086934	11.935	75.724	8.5402	20.239	15.355	
1.7500	-5.5645e-20	0.0085617	0.036826	0.00080398	0.0035590	0.012632	0.085386	0.0039332	0.025235	0.0027188	0.0068690	0.0087395	11.919	75.706	8.4958	20.378	15.368	
1.8000	-4.8634e-20	0.0085257	0.036732	0.00080930	0.0035452	0.012669	0.085012	0.0039318	0.025229	0.0027109	0.0069142	0.0087855	11.904	75.687	8.4536	20.515	15.381	
1.8500	-5.0121e-20	0.0084899	0.036637	0.00081452	0.0035315	0.012705	0.084640	0.0039304	0.025222	0.0027032	0.0069590	0.0088312	11.891	75.668	8.4133	20.652	15.394	
1.9000	-5.4142e-20	0.0084544	0.036544	0.00081965	0.0035178	0.012741	0.084270	0.0039291	0.025216	0.0026954	0.0070035	0.0088768	11.878	75.647	8.3749	20.788	15.407	
1.9500	-5.7699e-20	0.0084192	0.036450	0.00082469	0.0035041	0.012775	0.083903	0.0039278	0.025209	0.0026877	0.0070478	0.0089222	11.866	75.627	8.3381	20.922	15.420	
2.0000	-4.5347e-20	0.0083842	0.036357	0.00082964	0.0034905	0.012809	0.083537	0.0039265	0.025202	0.0026801	0.0070917	0.0089673	11.855	75.605	8.3028	21.056	15.434	
2.0500	-4.0064e-20	0.0083495	0.036263	0.00083451	0.0034769	0.012843	0.083174	0.0039253	0.025194	0.0026724	0.0071354	0.0090123	11.844	75.583	8.2689	21.189	15.448	
2.1000	-3.6459e-20	0.0083150	0.036170	0.00083930	0.0034634	0.012875	0.082813	0.0039241	0.025187	0.0026649	0.0071788	0.0090571	11.835	75.560	8.2361	21.322	15.461	
2.1500	-3.4643e-20	0.0082808	0.036078	0.00084401	0.0034499	0.012908	0.082455	0.0039229	0.025179	0.0026574	0.0072219	0.0091017	11.826	75.537	8.2044	21.453	15.475	
2.2000	-3.6108e-20	0.0082468	0.035985	0.00084864	0.0034365	0.012939	0.082098	0.0039217	0.025171	0.0026499	0.0072648	0.0091461	11.817	75.514	8.1737	21.583	15.489	
2.2500	-2.6629e-20	0.0082131	0.035893	0.00085319	0.0034231	0.012970	0.081744	0.0039206	0.025163	0.0026425	0.0073074	0.0091903	11.809	75.489	8.1439	21.713	15.503	
2.3000	-2.4359e-20	0.0081795	0.035801	0.00085767	0.0034097	0.013000	0.081391	0.0039195	0.025155	0.0026351	0.0073497	0.0092343	11.802	75.465	8.1149	21.842	15.517	
2.3500	-2.8037e-20	0.0081463	0.035709	0.00086208	0.0033964	0.013030	0.081041	0.0039185	0.025146	0.0026278	0.0073917	0.0092781	11.795	75.439	8.0867	21.970	15.532	
2.4000	-2.7422e-20	0.0081132	0.035618	0.00086641	0.0033832	0.013059	0.080693	0.0039174	0.025138	0.0026205	0.0074335	0.0093218	11.788	75.414	8.0591	22.097	15.546	
2.4500	-4.2961e-20	0.0080804	0.035526	0.00087068	0.0033700	0.013087	0.080347	0.0039165	0.025129	0.0026133	0.0074750	0.0093653	11.781	75.387	8.0322	22.223	15.560	
2.5000	-4.5941e-20	0.0080479	0.035435	0.00087488	0.0033568	0.013115	0.080003	0.0039155	0.025120	0.0026061	0.0075162	0.0094085	11.776	75.361	8.0058	22.348	15.575	
2.5500	-4.1886e-20	0.0080155	0.035345	0.00087901	0.0033438	0.013143	0.079661	0.0039146	0.025111	0.0025990	0.0075572	0.0094516	11.770	75.334	7.9799	22.473	15.590	
2.6000	-4.5303e-20	0.0079834	0.035254	0.00088307	0.0033307	0.013170	0.079321	0.0039137	0.025102	0.0025919	0.0075979	0.0094945	11.764	75.306	7.9546	22.597	15.605	
2.6500	-4.2858e-20	0.0079515	0.035164	0.00088707	0.0033177	0.013196	0.078984	0.0039128	0.025093	0.0025849	0.0076384	0.0095372	11.759	75.279	7.9296	22.720	15.620	
2.7000	-3.0682e-20	0.0079199	0.035074	0.00089100	0.0033048	0.013222	0.078648	0.0039120	0.025083	0.0025779	0.0076786	0.0095798	11.755	75.250	7.9051	22.842	15.635	
2.7500	-2.5213e-20	0.0078884	0.034984	0.00089487	0.0032919	0.013248	0.078314	0.0039112	0.025074	0.0025709	0.0077185	0.0096221	11.750	75.222	7.8809	22.963	15.650	
2.8000	-2.1431e-20	0.0078572	0.034895	0.00089868	0.0032791	0.013273	0.077983	0.0039104	0.025064	0.0025640	0.0077582	0.0096643	11.746	75.193	7.8571	23.084	15.665	
2.8500	-1.8828e-20	0.0078262	0.034806	0.00090243	0.0032663	0.013297	0.077653	0.0039097	0.025054	0.0025572	0.0077977	0.0097063	11.742	75.163	7.8336	23.204	15.681	
2.9000	-1.4605e-20	0.0077955	0.034717	0.00090611	0.0032536	0.013321	0.077325	0.0039090	0.025044	0.0025504	0.0078368	0.0097482	11.738	75.134	7.8105	23.323	15.696	
2.9500	-1.8241e-20	0.0077649	0.034628	0.00090974	0.0032410	0.013345	0.077000	0.0039083	0.025034	0.0025436	0.0078758	0.0097898	11.734	75.104	7.7876	23.441	15.712	
3.0000	-2.9539e-20	0.0077346	0.034540	0.00091330	0.0032284	0.013368	0.076676	0.0039077	0.025024	0.0025369	0.0079144	0.0098313	11.730	75.073	7.7650	23.559	15.728	
3.0500	-3.2973e-20	0.0077044	0.034452	0.00091681	0.0032158	0.013391	0.076354	0.0039071	0.025014	0.0025302	0.0079529	0.0098725	11.727	75.042	7.7426	23.676	15.743	
3.1000	-3.1338e-20	0.0076745	0.034364	0.00092026	0.0032033	0.013413	0.076034	0.0039065	0.025003	0.0025236	0.0079910	0.0099137	11.724	75.011	7.7205	23.792	15.759	
3.1500	-2.2260e-20	0.0076448	0.034276	0.00092366	0.0031909	0.013435	0.075717	0.0039059	0.024993	0.0025170	0.0080290	0.0099546	11.721	74.980	7.6987	23.907	15.775	
3.2000	-1.7672e-20	0.0076153	0.034189	0.00092700	0.0031785	0.013457	0.075401	0.0039054	0.024982	0.0025105	0.0080666	0.0099954	11.718	74.948	7.6771	24.021	15.791	
3.2500	-2.0644e-20	0.0075861	0.034102	0.00093028	0.0031661	0.013478	0.075087	0.0039050	0.024972	0.0025040	0.0081041	0.010036	11.715	74.916	7.6556	24.135	15.808	
3.3000	-1.3918e-20	0.0075570	0.034015	0.00093351	0.0031539	0.013498	0.074774	0.0039045	0.024961	0.0024976	0.0081413	0.010076	11.713	74.883	7.6344	24.248	15.824	
3.3500	-9.9790e-22	0.0075281	0.033929	0.00093668	0.0031416	0.013519	0.074464	0.0039041	0.024950	0.0024912	0.0081782	0.010117	11.710	74.850	7.6134	24.360	15.840	
3.4000	-1.4689e-21	0.0074995	0.033843	0.00093980	0.0031295	0.013539	0.074156	0.0039037	0.024939	0.0024848	0.0082149	0.010157	11.708	74.817	7.5926	24.472	15.857	
3.4500	1.3770e-21	0.0074710	0.033757	0.00094287	0.0031173	0.013558	0.073849	0.0039034	0.024928	0.0024785	0.0082514	0.010197	11.706	74.784	7.5720	24.583	15.873	
3.5000	3.9881e-22	0.0074428	0.033671	0.00094588	0.0031053	0.013577	0.073545	0.0039031	0.024916	0.0024723	0.0082876	0.010236	11.704	74.750	7.5516	24.693	15.890	
3.5500	-6.3315e-21	0.0074147	0.033586	0.00094884	0.0030933	0.013596	0.073242	0.0039028	0.024905	0.0024660	0.0083236	0.010276	11.702	74.716	7.5313	24.802	15.907	
3.6000	-9.7580e-21	0.0073868	0.033501	0.00095175	0.0030813	0.013614	0.072941	0.0039025	0.024894	0.0024599	0.0083593	0.010315	11.700	74.682	7.5112	24.910	15.924	
3.6500	-1.0500e-20	0.0073592	0.033416	0.00095461	0.0030694	0.013632	0.072642	0.0039023	0.024882	0.0024537	0.0083948	0.010355	11.698	74.647	7.4913	25.018	15.941	
3.7000	-8.1897e-21	0.0073317	0.033331	0.00095742	0.0030575	0.013649	0.072344	0.0039021	0.024870	0.0024477	0.0084301	0.010394	11.697	74.612	7.4716	25.125	15.958	
3.7500	4.1619e-22	0.0073044	0.033247	0.00096019	0.0030457	0.013666	0.072049	0.0039020	0.024859	0.0024416	0.0084651	0.010433	11.695	74.577	7.4520	25.232	15.975	
3.8000	-2.0881e-21	0.0072774	0.033163	0.00096290	0.0030340	0.013683	0.071755	0.0039019	0.024847	0.0024356	0.0084999	0.010471	11.694	74.541	7.4326	25.337	15.992	
3.8500	-9.9004e-22	0.0072505	0.033079	0.00096556	0.0030223	0.013700	0.071463	0.0039018	0.024835	0.0024296	0.0085345	0.010510	11.693	74.505	7.4133	25.442	16.010	
3.9000	5.0385e-22	0.0072238	0.032995	0.00096818	0.0030106	0.013716	0.071173	0.0039017	0.024823	0.0024237	0.0085688	0.010548	11.692	74.469	7.3942	25.547	16.027	
3.9500	-5.0994e-21	0.0071973	0.032912	0.00097075	0.0029991	0.013731	0.070885	0.0039017	0.024811	0.0024178	0.0086029	0.010586	11.691	74.433	7.3753	25.650	16.045	
4.0000	-4.9059e-21	0.0071710	0.032829	0.00097327	0.0029875	0.013747	0.070598	0.0039017	0.024798	0.0024120	0.0086368	0.010625	11.690	74.396	7.3565	25.753	16.062	
4.0500	-6.0388e-21	0.0071448	0.032746	0.00097574	0.0029760	0.013762	0.070313	0.0039018	0.024786	0.0024062	0.0086704	0.010662	11.689	74.359	7.3378	25.855	16.080	
4.1000	-5.4643e-21	0.0071189	0.032664	0.00097817	0.0029646	0.013776	0.070030	0.0039019	0.024774	0.0024005	0.0087039	0.010700	11.688	74.322	7.3193	25.957	16.098	
4.1500	-2.3480e-21	0.0070931	0.032581	0.00098056	0.0029532	0.013791	0.069749	0.0039020	0.024761	0.0023948	0.0087371	0.010738	11.688	74.285	7.3010	26.057	16.115	
4.2000	-4.5841e-21	0.0070675	0.032499	0.00098290	0.0029419	0.013805	0.069469	0.0039021	0.024749	0.0023891	0.0087700	0.010775	11.687	74.247	7.2828	26.158	16.133	
4.2500	-8.1699e-21	0.0070421	0.032418	0.00098519	0.0029306	0.013818	0.069191	0.0039023	0.024736	0.0023835	0.0088028	0.010813	11.687	74.209	7.2647	26.257	16.151	
4.3000	-3.2430e-21	0.0070169	0.032336	0.00098744	0.0029194	0.013832	0.068914	0.0039025	0.024723	0.0023779	0.0088353	0.010850	11.687	74.171	7.2468	26.356	16.169	
4.3500	1.5160e-20	0.0069919	0.032255	0.00098965	0.0029082	0.013845	0.068640	0.0039028	0.024711	0.0023723	0.0088676	0.010887	11.687	74.133	7.2290	26.454	16.188	
4.4000	1.6915e-20	0.0069670	0.032174	0.00099182	0.0028971	0.013857	0.068367	0.0039031	0.024698	0.0023668	0.0088997	0.010923	11.687	74.094	7.2113	26.551	16.206	
4.4500	1.5454e-20	0.0069423	0.032093	0.00099394	0.0028860	0.013870	0.068096	0.0039034	0.024685	0.0023613	0.0089316	0.010960	11.687	74.055	7.1938	26.648	16.224	
4.5000	1.1567e-20	0.0069178	0.032013	0.00099602	0.0028750	0.013882	0.067826	0.0039037	0.024672	0.0023559	0.0089632	0.010997	11.687	74.016	7.1764	26.744	16.243	
4.5500	6.3682e-21	0.0068934	0.031933	0.00099806	0.0028640	0.013894	0.067558	0.0039041	0.024659	0.0023505	0.0089947	0.011033	11.687	73.977	7.1592	26.839	16.261	
4.6000	1.3284e-20	0.0068693	0.031853	0.0010001	0.0028531	0.013905	0.067292	0.0039045	0.024645	0.0023452	0.0090259	0.011069	11.687	73.937	7.1421	26.934	16.280	
4.6500	1.0717e-20	0.0068453	0.031773	0.0010020	0.0028422	0.013916	0.067027	0.0039049	0.024632	0.0023398	0.0090569	0.011105	11.688	73.897	7.1251	27.028	16.298	
4.7000	1.6689e-20	0.0068214	0.031694	0.0010039	0.0028314	0.013927	0.066764	0.0039054	0.024619	0.0023346	0.0090877	0.011141	11.689	73.857	7.1083	27.122	16.317	
4.7500	1.7350e-20	0.0067978	0.031614	0.0010058	0.0028206	0.013938	0.066502	0.0039059	0.024605	0.0023293	0.0091183	0.011177	11.689	73.817	7.0915	27.215	16.336	
4.8000	1.9033e-20	0.0067743	0.031536	0.0010077	0.0028099	0.013948	0.066243	0.0039065	0.024592	0.0023241	0.0091486	0.011212	11.690	73.776	7.0749	27.307	16.355	
4.8500	1.6087e-20	0.0067510	0.031457	0.0010095	0.0027992	0.013958	0.065984	0.0039071	0.024578	0.0023190	0.0091788	0.011248	11.691	73.736	7.0585	27.398	16.374	
4.9000	2.1994e-20	0.0067278	0.031378	0.0010112	0.0027886	0.013968	0.065728	0.0039077	0.024565	0.0023138	0.0092088	0.011283	11.692	73.695	7.0421	27.489	16.393	
4.9500	1.1160e-20	0.0067048	0.031300	0.0010130	0.0027781	0.013977	0.065473	0.0039083	0.024551	0.0023087	0.0092385	0.011318	11.693	73.653	7.0259	27.579	16.412	
5.0000	1.2939e-20	0.0066820	0.031222	0.0010146	0.0027675	0.013986	0.065219	0.0039090	0.024537	0.0023037	0.0092681	0.011353	11.694	73.612	7.0098	27.669	16.431	
5.0500	8.6812e-21	0.0066593	0.031145	0.0010163	0.0027571	0.013995	0.064967	0.0039097	0.024523	0.0022987	0.0092974	0.011388	11.696	73.571	6.9939	27.758	16.450	
5.1000	9.2169e-21	0.0066368	0.031067	0.0010179	0.0027466	0.014004	0.064717	0.0039104	0.024509	0.0022937	0.0093265	0.011423	11.697	73.529	6.9780	27.847	16.469	
5.1500	8.0176e-21	0.0066144	0.030990	0.0010195	0.0027363	0.014012	0.064468	0.0039112	0.024495	0.0022888	0.0093555	0.011457	11.698	73.487	6.9623	27.934	16.489	
5.2000	1.0795e-20	0.0065922	0.030913	0.0010210	0.0027259	0.014020	0.064220	0.0039120	0.024481	0.0022839	0.0093842	0.011492	11.700	73.445	6.9467	28.022	16.508	
5.2500	4.3794e-21	0.0065702	0.030837	0.0010225	0.0027156	0.014028	0.063975	0.0039129	0.024467	0.0022790	0.0094128	0.011526	11.702	73.402	6.9312	28.108	16.528	
5.3000	1.1193e-20	0.0065483	0.030760	0.0010240	0.0027054	0.014035	0.063730	0.0039137	0.024453	0.0022742	0.0094411	0.011560	11.704	73.360	6.9159	28.194	16.547	
5.3500	6.9793e-21	0.0065266	0.030684	0.0010254	0.0026952	0.014043	0.063487	0.0039146	0.024439	0.0022694	0.0094693	0.011594	11.705	73.317	6.9006	28.279	16.567	
5.4000	5.3286e-21	0.0065050	0.030608	0.0010269	0.0026851	0.014050	0.063246	0.0039156	0.024424	0.0022646	0.0094972	0.011628	11.707	73.274	6.8855	28.364	16.587	
5.4500	9.1016e-21	0.0064836	0.030532	0.0010282	0.0026750	0.014056	0.063006	0.0039165	0.024410	0.0022599	0.0095250	0.011662	11.710	73.231	6.8705	28.448	16.606	
5.5000	7.5987e-21	0.0064623	0.030457	0.0010296	0.0026650	0.014063	0.062768	0.0039175	0.024395	0.0022552	0.0095525	0.011695	11.712	73.188	6.8556	28.532	16.626	
5.5500	7.8400e-21	0.0064412	0.030382	0.0010309	0.0026550	0.014069	0.062531	0.0039186	0.024381	0.0022505	0.0095799	0.011729	11.714	73.144	6.8408	28.615	16.646	
5.6000	6.0287e-21	0.0064203	0.030307	0.0010321	0.0026450	0.014075	0.062296	0.0039197	0.024366	0.0022459	0.0096071	0.011762	11.716	73.101	6.8262	28.698	16.666	
5.6500	1.0865e-20	0.0063995	0.030232	0.0010334	0.0026352	0.014081	0.062062	0.0039208	0.024352	0.0022413	0.0096341	0.011795	11.719	73.057	6.8116	28.779	16.686	
5.7000	2.6195e-21	0.0063788	0.030158	0.0010346	0.0026253	0.014087	0.061829	0.0039219	0.024337	0.0022368	0.0096609	0.011828	11.721	73.013	6.7972	28.861	16.706	
5.7500	5.0752e-21	0.0063583	0.030084	0.0010358	0.0026155	0.014092	0.061598	0.0039231	0.024322	0.0022323	0.0096875	0.011861	11.724	72.969	6.7828	28.941	16.726	
5.8000	-9.5497e-23	0.0063379	0.030010	0.0010369	0.0026057	0.014097	0.061369	0.0039243	0.024308	0.0022278	0.0097139	0.011893	11.727	72.924	6.7686	29.022	16.747	
5.8500	-2.6317e-21	0.0063177	0.029936	0.0010380	0.0025960	0.014102	0.061141	0.0039255	0.024293	0.0022233	0.0097402	0.011926	11.730	72.880	6.7545	29.101	16.767	
5.9000	-4.0102e-21	0.0062976	0.029863	0.0010391	0.0025864	0.014107	0.060914	0.0039268	0.024278	0.0022189	0.0097662	0.011958	11.733	72.835	6.7405	29.180	16.787	
5.9500	-5.8912e-21	0.0062776	0.029789	0.0010402	0.0025768	0.014111	0.060688	0.0039281	0.024263	0.0022145	0.0097921	0.011991	11.736	72.790	6.7266	29.259	16.808	
6.0000	-7.2323e-21	0.0062578	0.029716	0.0010412	0.0025672	0.014115	0.060465	0.0039294	0.024248	0.0022102	0.0098178	0.012023	11.739	72.745	6.7129	29.337	16.828	
6.0500	-7.2078e-21	0.0062382	0.029644	0.0010422	0.0025577	0.014119	0.060242	0.0039308	0.024233	0.0022059	0.0098433	0.012055	11.742	72.700	6.6992	29.414	16.849	
6.1000	-6.7880e-21	0.0062187	0.029571	0.0010432	0.0025482	0.014123	0.060021	0.0039322	0.024218	0.0022016	0.0098687	0.012087	11.746	72.655	6.6856	29.491	16.869	
6.1500	-8.3824e-22	0.0061993	0.029499	0.0010441	0.0025388	0.014127	0.059801	0.0039336	0.024203	0.0021974	0.0098938	0.012119	11.749	72.609	6.6722	29.567	16.890	
6.2000	1.1962e-21	0.0061800	0.029427	0.0010450	0.0025294	0.014130	0.059583	0.0039350	0.024187	0.0021931	0.0099188	0.012150	11.753	72.564	6.6588	29.643	16.910	
6.2500	7.4539e-22	0.0061609	0.029355	0.0010459	0.0025200	0.014133	0.059366	0.0039365	0.024172	0.0021890	0.0099436	0.012182	11.757	72.518	6.6456	29.718	16.931	
6.3000	-3.8733e-21	0.0061420	0.029284	0.0010468	0.0025107	0.014136	0.059150	0.0039381	0.024157	0.0021848	0.0099683	0.012213	11.760	72.472	6.6324	29.793	16.952	
6.3500	-6.6020e-21	0.0061231	0.029212	0.0010476	0.0025015	0.014139	0.058935	0.0039396	0.024142	0.0021807	0.0099927	0.012244	11.764	72.426	6.6194	29.867	16.973	
6.4000	-7.9461e-21	0.0061044	0.029141	0.0010484	0.0024923	0.014141	0.058722	0.0039412	0.024126	0.0021766	0.010017	0.012275	11.768	72.380	6.6065	29.941	16.994	
6.4500	-7.0136e-21	0.0060859	0.029071	0.0010492	0.0024831	0.014144	0.058511	0.0039428	0.024111	0.0021726	0.010041	0.012306	11.772	72.334	6.5936	30.014	17.015	
6.5000	-2.9281e-21	0.0060674	0.029000	0.0010499	0.0024740	0.014146	0.058300	0.0039445	0.024095	0.0021685	0.010065	0.012337	11.776	72.287	6.5809	30.086	17.036	
6.5500	-2.2752e-21	0.0060491	0.028930	0.0010507	0.0024649	0.014148	0.058091	0.0039462	0.024080	0.0021645	0.010089	0.012368	11.781	72.240	6.5683	30.159	17.057	
6.6000	-2.9473e-21	0.0060310	0.028860	0.0010514	0.0024559	0.014150	0.057884	0.0039479	0.024064	0.0021606	0.010112	0.012398	11.785	72.194	6.5557	30.230	17.078	
6.6500	2.5982e-21	0.0060129	0.028790	0.0010521	0.0024469	0.014151	0.057677	0.0039496	0.024048	0.0021567	0.010136	0.012429	11.790	72.147	6.5433	30.301	17.099	
6.7000	2.7506e-21	0.0059950	0.028720	0.0010527	0.0024380	0.014153	0.057472	0.0039514	0.024033	0.0021528	0.010159	0.012459	11.794	72.100	6.5310	30.372	17.120	
6.7500	5.5592e-21	0.0059772	0.028651	0.0010533	0.0024291	0.014154	0.057268	0.0039532	0.024017	0.0021489	0.010182	0.012489	11.799	72.053	6.5188	30.442	17.142	
6.8000	3.9557e-21	0.0059596	0.028582	0.0010539	0.0024203	0.014155	0.057066	0.0039551	0.024001	0.0021451	0.010205	0.012519	11.803	72.006	6.5066	30.512	17.163	
6.8500	5.4361e-21	0.0059420	0.028513	0.0010545	0.0024115	0.014156	0.056865	0.0039570	0.023986	0.0021413	0.010228	0.012549	11.808	71.958	6.4946	30.581	17.184	
6.9000	6.8887e-21	0.0059246	0.028444	0.0010551	0.0024027	0.014156	0.056665	0.0039589	0.023970	0.0021375	0.010251	0.012579	11.813	71.911	6.4827	30.649	17.206	
6.9500	7.3473e-21	0.0059074	0.028376	0.0010556	0.0023940	0.014157	0.056466	0.0039608	0.023954	0.0021338	0.010273	0.012609	11.818	71.863	6.4708	30.717	17.227	
7.0000	7.8031e-21	0.0058902	0.028307	0.0010561	0.0023853	0.014157	0.056268	0.0039628	0.023938	0.0021300	0.010295	0.012638	11.823	71.816	6.4591	30.785	17.249	
7.0500	6.9702e-21	0.0058732	0.028239	0.0010566	0.0023767	0.014157	0.056072	0.0039648	0.023922	0.0021264	0.010318	0.012668	11.829	71.768	6.4474	30.852	17.270	
7.1000	7.1558e-21	0.0058563	0.028172	0.0010571	0.0023681	0.014158	0.055877	0.0039668	0.023906	0.0021227	0.010340	0.012697	11.834	71.720	6.4359	30.919	17.292	
7.1500	2.9978e-21	0.0058395	0.028104	0.0010575	0.0023595	0.014157	0.055683	0.0039689	0.023890	0.0021191	0.010361	0.012726	11.839	71.672	6.4244	30.985	17.314	
7.2000	1.2155e-20	0.0058228	0.028037	0.0010579	0.0023510	0.014157	0.055491	0.0039710	0.023874	0.0021155	0.010383	0.012755	11.845	71.624	6.4130	31.051	17.336	
7.2500	1.4995e-20	0.0058063	0.027970	0.0010583	0.0023426	0.014157	0.055300	0.0039732	0.023858	0.0021119	0.010405	0.012784	11.851	71.575	6.4018	31.116	17.357	
7.3000	1.2980e-20	0.0057898	0.027903	0.0010587	0.0023342	0.014156	0.055110	0.0039753	0.023842	0.0021084	0.010426	0.012813	11.856	71.527	6.3906	31.181	17.379	
7.3500	1.5458e-20	0.0057735	0.027836	0.0010591	0.0023258	0.014155	0.054921	0.0039775	0.023826	0.0021049	0.010447	0.012842	11.862	71.479	6.3795	31.245	17.401	
7.4000	1.2425e-20	0.0057573	0.027770	0.0010594	0.0023175	0.014154	0.054733	0.0039797	0.023809	0.0021014	0.010468	0.012870	11.868	71.430	6.3685	31.309	17.423	
7.4500	1.0658e-20	0.0057413	0.027704	0.0010597	0.0023092	0.014153	0.054546	0.0039820	0.023793	0.0020980	0.010489	0.012899	11.874	71.381	6.3576	31.373	17.445	
7.5000	1.1522e-20	0.0057253	0.027638	0.0010600	0.0023009	0.014152	0.054361	0.0039843	0.023777	0.0020946	0.010510	0.012927	11.880	71.333	6.3468	31.436	17.467	
7.5500	1.0182e-20	0.0057095	0.027572	0.0010603	0.0022927	0.014151	0.054177	0.0039866	0.023761	0.0020912	0.010531	0.012955	11.886	71.284	6.3361	31.498	17.489	
7.6000	1.4097e-20	0.0056937	0.027507	0.0010606	0.0022845	0.014149	0.053994	0.0039890	0.023744	0.0020878	0.010551	0.012984	11.892	71.235	6.3255	31.560	17.511	
7.6500	1.1226e-20	0.0056781	0.027442	0.0010608	0.0022764	0.014147	0.053812	0.0039913	0.023728	0.0020845	0.010572	0.013012	11.899	71.186	6.3149	31.622	17.533	
7.7000	1.0442e-20	0.0056626	0.027377	0.0010611	0.0022683	0.014145	0.053632	0.0039938	0.023712	0.0020812	0.010592	0.013039	11.905	71.137	6.3045	31.683	17.555	
7.7500	1.1221e-20	0.0056473	0.027312	0.0010613	0.0022603	0.014144	0.053452	0.0039962	0.023695	0.0020779	0.010612	0.013067	11.912	71.087	6.2941	31.744	17.578	
7.8000	8.5384e-21	0.0056320	0.027247	0.0010614	0.0022523	0.014141	0.053274	0.0039987	0.023679	0.0020746	0.010632	0.013095	11.918	71.038	6.2838	31.804	17.600	
7.8500	8.8244e-21	0.0056168	0.027183	0.0010616	0.0022443	0.014139	0.053097	0.0040012	0.023662	0.0020714	0.010651	0.013122	11.925	70.989	6.2736	31.864	17.622	
7.9000	9.4700e-21	0.0056018	0.027119	0.0010618	0.0022364	0.014137	0.052921	0.0040037	0.023646	0.0020682	0.010671	0.013150	11.932	70.939	6.2635	31.924	17.645	
7.9500	9.0791e-21	0.0055868	0.027055	0.0010619	0.0022285	0.014134	0.052746	0.0040063	0.023629	0.0020651	0.010691	0.013177	11.939	70.890	6.2535	31.983	17.667	
8.0000	7.8266e-21	0.0055720	0.026992	0.0010620	0.0022207	0.014132	0.052572	0.0040089	0.023613	0.0020619	0.010710	0.013204	11.946	70.840	6.2436	32.041	17.690	
8.0500	7.6503e-21	0.0055573	0.026928	0.0010621	0.0022129	0.014129	0.052400	0.0040115	0.023596	0.0020588	0.010729	0.013231	11.953	70.790	6.2338	32.100	17.712	
8.1000	1.0385e-20	0.0055426	0.026865	0.0010622	0.0022051	0.014126	0.052228	0.0040142	0.023580	0.0020557	0.010748	0.013258	11.960	70.740	6.2240	32.157	17.735	
8.1500	1.0564e-20	0.0055281	0.026802	0.0010623	0.0021974	0.014123	0.052058	0.0040169	0.023563	0.0020527	0.010767	0.013285	11.968	70.691	6.2143	32.215	17.757	
8.2000	1.1835e-20	0.0055137	0.026739	0.0010623	0.0021897	0.014120	0.051888	0.0040196	0.023546	0.0020497	0.010786	0.013312	11.975	70.641	6.2048	32.272	17.780	
8.2500	1.1548e-20	0.0054994	0.026677	0.0010624	0.0021821	0.014117	0.051720	0.0040224	0.023530	0.0020467	0.010805	0.013338	11.982	70.591	6.1953	32.328	17.802	
8.3000	1.1103e-20	0.0054852	0.026615	0.0010624	0.0021745	0.014113	0.051553	0.0040251	0.023513	0.0020437	0.010823	0.013365	11.990	70.541	6.1858	32.385	17.825	
8.3500	7.0053e-21	0.0054711	0.026553	0.0010624	0.0021669	0.014110	0.051387	0.0040280	0.023496	0.0020407	0.010842	0.013391	11.998	70.490	6.1765	32.440	17.848	
8.4000	6.6159e-21	0.0054571	0.026491	0.0010624	0.0021594	0.014106	0.051222	0.0040308	0.023479	0.0020378	0.010860	0.013418	12.005	70.440	6.1672	32.496	17.871	
8.4500	6.5437e-21	0.0054433	0.026429	0.0010623	0.0021519	0.014102	0.051058	0.0040337	0.023463	0.0020349	0.010878	0.013444	12.013	70.390	6.1581	32.551	17.893	
8.5000	6.5000e-21	0.0054295	0.026368	0.0010623	0.0021445	0.014099	0.050895	0.0040366	0.023446	0.0020321	0.010896	0.013470	12.021	70.340	6.1490	32.605	17.916	
8.5500	7.2420e-21	0.0054158	0.026307	0.0010622	0.0021371	0.014095	0.050733	0.0040395	0.023429	0.0020292	0.010914	0.013496	12.029	70.289	6.1400	32.660	17.939	
8.6000	6.2289e-21	0.0054022	0.026246	0.0010622	0.0021297	0.014091	0.050573	0.0040425	0.023412	0.0020264	0.010932	0.013522	12.037	70.239	6.1311	32.713	17.962	
8.6500	5.6820e-21	0.0053887	0.026185	0.0010621	0.0021224	0.014086	0.050413	0.0040455	0.023395	0.0020236	0.010949	0.013547	12.046	70.188	6.1222	32.767	17.985	
8.7000	5.8034e-21	0.0053753	0.026124	0.0010620	0.0021151	0.014082	0.050254	0.0040485	0.023379	0.0020209	0.010967	0.013573	12.054	70.137	6.1135	32.820	18.008	
8.7500	6.6991e-21	0.0053621	0.026064	0.0010619	0.0021079	0.014078	0.050097	0.0040515	0.023362	0.0020181	0.010984	0.013598	12.062	70.087	6.1048	32.873	18.031	
8.8000	8.4911e-21	0.0053489	0.026004	0.0010618	0.0021007	0.014073	0.049940	0.0040546	0.023345	0.0020154	0.011001	0.013624	12.071	70.036	6.0962	32.925	18.054	
8.8500	7.5897e-21	0.0053358	0.025944	0.0010616	0.0020935	0.014069	0.049785	0.0040577	0.023328	0.0020127	0.011019	0.013649	12.079	69.985	6.0877	32.977	18.077	
8.9000	6.5703e-21	0.0053228	0.025884	0.0010615	0.0020864	0.014064	0.049630	0.0040609	0.023311	0.0020101	0.011036	0.013674	12.088	69.935	6.0792	33.028	18.101	
8.9500	6.9385e-21	0.0053099	0.025825	0.0010613	0.0020793	0.014059	0.049477	0.0040641	0.023294	0.0020074	0.011053	0.013699	12.097	69.884	6.0708	33.080	18.124	
9.0000	4.4237e-21	0.0052971	0.025766	0.0010611	0.0020722	0.014054	0.049324	0.0040673	0.023277	0.0020048	0.011069	0.013724	12.106	69.833	6.0626	33.130	18.147	
9.0500	2.4455e-21	0.0052844	0.025707	0.0010609	0.0020652	0.014050	0.049173	0.0040705	0.023260	0.0020022	0.011086	0.013749	12.114	69.782	6.0543	33.181	18.170	
9.1000	3.9370e-21	0.0052718	0.025648	0.0010607	0.0020582	0.014044	0.049022	0.0040738	0.023243	0.0019997	0.011102	0.013774	12.123	69.731	6.0462	33.231	18.194	
9.1500	6.4059e-22	0.0052593	0.025589	0.0010605	0.0020513	0.014039	0.048873	0.0040770	0.023226	0.0019971	0.011119	0.013799	12.133	69.680	6.0382	33.281	18.217	
9.2000	1.8007e-21	0.0052469	0.025531	0.0010603	0.0020444	0.014034	0.048724	0.0040804	0.023209	0.0019946	0.011135	0.013823	12.142	69.629	6.0302	33.330	18.240	
9.2500	3.4371e-22	0.0052346	0.025473	0.0010601	0.0020375	0.014029	0.048577	0.0040837	0.023192	0.0019921	0.011151	0.013848	12.151	69.577	6.0223	33.379	18.264	
9.3000	-1.7034e-21	0.0052223	0.025415	0.0010598	0.0020307	0.014023	0.048430	0.0040871	0.023175	0.0019897	0.011167	0.013872	12.160	69.526	6.0145	33.428	18.287	
9.3500	-1.8832e-21	0.0052102	0.025357	0.0010596	0.0020239	0.014018	0.048285	0.0040905	0.023158	0.0019872	0.011183	0.013897	12.170	69.475	6.0067	33.476	18.311	
9.4000	4.1256e-22	0.0051981	0.025300	0.0010593	0.0020171	0.014012	0.048140	0.0040939	0.023141	0.0019848	0.011199	0.013921	12.179	69.424	5.9990	33.524	18.334	
9.4500	-1.5088e-21	0.0051862	0.025243	0.0010590	0.0020104	0.014007	0.047997	0.0040974	0.023123	0.0019824	0.011215	0.013945	12.189	69.372	5.9914	33.572	18.358	
9.5000	5.4266e-22	0.0051743	0.025186	0.0010587	0.0020037	0.014001	0.047854	0.0041009	0.023106	0.0019801	0.011231	0.013969	12.199	69.321	5.9839	33.619	18.381	
9.5500	-1.5731e-21	0.0051625	0.025129	0.0010584	0.0019971	0.013995	0.047712	0.0041044	0.023089	0.0019777	0.011246	0.013993	12.209	69.270	5.9765	33.666	18.405	
9.6000	-1.5797e-21	0.0051508	0.025072	0.0010581	0.0019905	0.013989	0.047571	0.0041080	0.023072	0.0019754	0.011261	0.014016	12.218	69.218	5.9691	33.713	18.428	
9.6500	-3.1644e-21	0.0051392	0.025016	0.0010578	0.0019839	0.013983	0.047432	0.0041116	0.023055	0.0019731	0.011277	0.014040	12.228	69.167	5.9618	33.759	18.452	
9.7000	-2.1675e-21	0.0051277	0.024959	0.0010575	0.0019773	0.013977	0.047293	0.0041152	0.023038	0.0019709	0.011292	0.014064	12.239	69.115	5.9546	33.805	18.476	
9.7500	-9.2083e-23	0.0051163	0.024903	0.0010571	0.0019708	0.013971	0.047155	0.0041188	0.023021	0.0019686	0.011307	0.014087	12.249	69.064	5.9474	33.851	18.500	
9.8000	-9.6923e-23	0.0051050	0.024848	0.0010568	0.0019644	0.013965	0.047018	0.0041225	0.023003	0.0019664	0.011322	0.014110	12.259	69.012	5.9403	33.896	18.523	
9.8500	-3.2634e-22	0.0050937	0.024792	0.0010564	0.0019579	0.013958	0.046882	0.0041262	0.022986	0.0019642	0.011337	0.014134	12.269	68.961	5.9333	33.941	18.547	
9.9000	-1.7009e-21	0.0050825	0.024737	0.0010560	0.0019515	0.013952	0.046747	0.0041299	0.022969	0.0019620	0.011352	0.014157	12.280	68.909	5.9264	33.986	18.571	
9.9500	1.6542e-21	0.0050715	0.024681	0.0010557	0.0019452	0.013946	0.046612	0.0041336	0.022952	0.0019599	0.011366	0.014180	12.290	68.858	5.9195	34.030	18.595	
10.000	1.8164e-21	0.0050605	0.024626	0.0010553	0.0019388	0.013939	0.046479	0.0041374	0.022935	0.0019578	0.011381	0.014203	12.301	68.806	5.9127	34.074	18.619	
10.050	4.9454e-21	0.0050495	0.024572	0.0010549	0.0019326	0.013933	0.046346	0.0041412	0.022917	0.0019557	0.011395	0.014226	12.311	68.754	5.9060	34.118	18.643	
10.100	4.0651e-21	0.0050387	0.024517	0.0010545	0.0019263	0.013926	0.046215	0.0041451	0.022900	0.0019536	0.011410	0.014249	12.322	68.703	5.8993	34.161	18.667	
10.150	2.5501e-21	0.0050280	0.024463	0.0010541	0.0019201	0.013919	0.046084	0.0041489	0.022883	0.0019515	0.011424	0.014271	12.333	68.651	5.8927	34.205	18.691	
10.200	3.2935e-21	0.0050173	0.024409	0.0010537	0.0019139	0.013913	0.045955	0.0041528	0.022866	0.0019495	0.011438	0.014294	12.344	68.599	5.8862	34.247	18.715	
10.250	3.0441e-21	0.0050067	0.024355	0.0010532	0.0019077	0.013906	0.045826	0.0041567	0.022848	0.0019475	0.011452	0.014316	12.355	68.547	5.8798	34.290	18.739	
10.300	3.2043e-21	0.0049962	0.024301	0.0010528	0.0019016	0.013899	0.045698	0.0041607	0.022831	0.0019455	0.011466	0.014339	12.366	68.496	5.8734	34.332	18.763	
10.350	1.3361e-21	0.0049858	0.024247	0.0010523	0.0018955	0.013892	0.045571	0.0041647	0.022814	0.0019435	0.011480	0.014361	12.377	68.444	5.8671	34.374	18.787	
10.400	2.1648e-21	0.0049755	0.024194	0.0010519	0.0018895	0.013885	0.045444	0.0041687	0.022797	0.0019416	0.011493	0.014383	12.388	68.392	5.8609	34.416	18.811	
10.450	1.3308e-21	0.0049652	0.024141	0.0010514	0.0018835	0.013878	0.045319	0.0041727	0.022779	0.0019396	0.011507	0.014405	12.400	68.340	5.8547	34.457	18.835	
10.500	2.6511e-21	0.0049550	0.024088	0.0010510	0.0018775	0.013871	0.045194	0.0041768	0.022762	0.0019377	0.011521	0.014427	12.411	68.288	5.8486	34.498	18.859	
10.550	4.4931e-21	0.0049450	0.024035	0.0010505	0.0018715	0.013864	0.045071	0.0041808	0.022745	0.0019359	0.011534	0.014449	12.423	68.237	5.8426	34.539	18.883	
10.600	4.4933e-21	0.0049349	0.023983	0.0010500	0.0018656	0.013856	0.044948	0.0041850	0.022728	0.0019340	0.011547	0.014471	12.434	68.185	5.8366	34.579	18.908	
10.650	5.1980e-21	0.0049250	0.023930	0.0010496	0.0018598	0.013849	0.044826	0.0041891	0.022710	0.0019322	0.011561	0.014493	12.446	68.133	5.8307	34.619	18.932	
10.700	5.4446e-21	0.0049151	0.023878	0.0010491	0.0018539	0.013842	0.044705	0.0041933	0.022693	0.0019304	0.011574	0.014515	12.458	68.081	5.8249	34.659	18.956	
10.750	4.8116e-21	0.0049054	0.023826	0.0010486	0.0018481	0.013835	0.044585	0.0041975	0.022676	0.0019286	0.011587	0.014536	12.470	68.029	5.8192	34.699	18.981	
10.800	3.9155e-21	0.0048956	0.023775	0.0010481	0.0018423	0.013827	0.044465	0.0042017	0.022658	0.0019268	0.011600	0.014558	12.481	67.977	5.8135	34.738	19.005	
10.850	2.6919e-21	0.0048860	0.023723	0.0010476	0.0018366	0.013820	0.044347	0.0042059	0.022641	0.0019251	0.011613	0.014579	12.493	67.926	5.8078	34.777	19.029	
10.900	2.8361e-21	0.0048765	0.023672	0.0010471	0.0018309	0.013812	0.044229	0.0042102	0.022624	0.0019233	0.011626	0.014600	12.506	67.874	5.8023	34.816	19.054	
10.950	1.3398e-21	0.0048670	0.023621	0.0010465	0.0018252	0.013805	0.044112	0.0042145	0.022607	0.0019216	0.011638	0.014622	12.518	67.822	5.7968	34.854	19.078	
11.000	2.8727e-22	0.0048576	0.023570	0.0010460	0.0018195	0.013797	0.043996	0.0042188	0.022589	0.0019199	0.011651	0.014643	12.530	67.770	5.7914	34.892	19.103	
11.050	8.6788e-22	0.0048483	0.023519	0.0010455	0.0018139	0.013789	0.043880	0.0042232	0.022572	0.0019183	0.011663	0.014664	12.542	67.718	5.7860	34.930	19.127	
11.100	-2.9764e-21	0.0048390	0.023469	0.0010449	0.0018083	0.013782	0.043766	0.0042276	0.022555	0.0019166	0.011676	0.014685	12.555	67.666	5.7807	34.968	19.152	
11.150	-1.7742e-21	0.0048298	0.023418	0.0010444	0.0018028	0.013774	0.043652	0.0042320	0.022537	0.0019150	0.011688	0.014706	12.567	67.614	5.7755	35.005	19.176	
11.200	-1.7872e-21	0.0048207	0.023368	0.0010439	0.0017973	0.013766	0.043539	0.0042364	0.022520	0.0019134	0.011700	0.014726	12.580	67.562	5.7703	35.043	19.201	
11.250	1.0304e-21	0.0048117	0.023318	0.0010433	0.0017918	0.013759	0.043427	0.0042409	0.022503	0.0019119	0.011713	0.014747	12.592	67.511	5.7652	35.079	19.225	
11.300	3.6336e-22	0.0048027	0.023269	0.0010428	0.0017863	0.013751	0.043316	0.0042454	0.022485	0.0019103	0.011725	0.014768	12.605	67.459	5.7602	35.116	19.250	
11.350	-3.2337e-22	0.0047939	0.023219	0.0010422	0.0017809	0.013743	0.043205	0.0042499	0.022468	0.0019088	0.011737	0.014788	12.618	67.407	5.7552	35.152	19.275	
11.400	-3.7156e-22	0.0047850	0.023170	0.0010416	0.0017755	0.013735	0.043096	0.0042544	0.022451	0.0019073	0.011749	0.014809	12.631	67.355	5.7503	35.188	19.299	
11.450	1.7600e-21	0.0047763	0.023121	0.0010411	0.0017702	0.013727	0.042987	0.0042590	0.022434	0.0019058	0.011760	0.014829	12.644	67.303	5.7454	35.224	19.324	
11.500	2.5623e-21	0.0047676	0.023072	0.0010405	0.0017649	0.013719	0.042879	0.0042636	0.022416	0.0019043	0.011772	0.014849	12.657	67.251	5.7406	35.260	19.349	
11.550	2.4158e-21	0.0047590	0.023023	0.0010399	0.0017596	0.013711	0.042771	0.0042682	0.022399	0.0019028	0.011784	0.014870	12.670	67.199	5.7359	35.295	19.374	
11.600	2.2839e-21	0.0047505	0.022974	0.0010393	0.0017543	0.013703	0.042665	0.0042729	0.022382	0.0019014	0.011795	0.014890	12.683	67.148	5.7313	35.330	19.398	
11.650	1.6109e-21	0.0047420	0.022926	0.0010388	0.0017491	0.013695	0.042559	0.0042775	0.022365	0.0019000	0.011807	0.014910	12.696	67.096	5.7267	35.365	19.423	
11.700	2.0316e-21	0.0047337	0.022878	0.0010382	0.0017439	0.013687	0.042454	0.0042822	0.022347	0.0018986	0.011818	0.014930	12.710	67.044	5.7221	35.400	19.448	
11.750	1.3140e-21	0.0047253	0.022830	0.0010376	0.0017387	0.013679	0.042349	0.0042870	0.022330	0.0018972	0.011830	0.014949	12.723	66.992	5.7177	35.434	19.473	
11.800	5.6758e-22	0.0047171	0.022782	0.0010370	0.0017336	0.013671	0.042246	0.0042917	0.022313	0.0018959	0.011841	0.014969	12.737	66.941	5.7132	35.468	19.498	
11.850	1.2526e-21	0.0047089	0.022734	0.0010364	0.0017285	0.013662	0.042143	0.0042965	0.022295	0.0018946	0.011852	0.014989	12.750	66.889	5.7089	35.502	19.523	
11.900	7.8520e-22	0.0047008	0.022687	0.0010358	0.0017234	0.013654	0.042041	0.0043013	0.022278	0.0018932	0.011863	0.015008	12.764	66.837	5.7046	35.536	19.547	
11.950	1.5721e-21	0.0046927	0.022640	0.0010352	0.0017184	0.013646	0.041940	0.0043061	0.022261	0.0018920	0.011874	0.015028	12.778	66.785	5.7004	35.569	19.572	
12.000	9.1070e-22	0.0046848	0.022593	0.0010346	0.0017133	0.013638	0.041839	0.0043110	0.022244	0.0018907	0.011885	0.015047	12.792	66.734	5.6962	35.602	19.597	
12.050	6.3656e-22	0.0046769	0.022546	0.0010340	0.0017084	0.013630	0.041739	0.0043158	0.022227	0.0018894	0.011896	0.015067	12.805	66.682	5.6921	35.635	19.622	
12.100	1.1222e-21	0.0046690	0.022499	0.0010334	0.0017034	0.013621	0.041640	0.0043207	0.022209	0.0018882	0.011907	0.015086	12.819	66.630	5.6881	35.668	19.647	
12.150	2.5550e-22	0.0046612	0.022453	0.0010328	0.0016985	0.013613	0.041542	0.0043257	0.022192	0.0018870	0.011917	0.015105	12.834	66.579	5.6841	35.700	19.672	
12.200	3.3420e-22	0.0046535	0.022407	0.0010322	0.0016936	0.013605	0.041444	0.0043306	0.022175	0.0018858	0.011928	0.015124	12.848	66.527	5.6802	35.733	19.697	
12.250	5.1778e-22	0.0046459	0.022361	0.0010315	0.0016887	0.013596	0.041347	0.0043356	0.022158	0.0018846	0.011939	0.015143	12.862	66.475	5.6763	35.765	19.723	
12.300	1.8110e-22	0.0046383	0.022315	0.0010309	0.0016839	0.013588	0.041251	0.0043406	0.022141	0.0018835	0.011949	0.015162	12.876	66.424	5.6725	35.796	19.748	
12.350	8.3924e-22	0.0046308	0.022269	0.0010303	0.0016791	0.013580	0.041155	0.0043456	0.022123	0.0018823	0.011960	0.015181	12.890	66.372	5.6687	35.828	19.773	
12.400	1.2694e-23	0.0046233	0.022223	0.0010297	0.0016743	0.013571	0.041060	0.0043507	0.022106	0.0018812	0.011970	0.015200	12.905	66.321	5.6650	35.859	19.798	
12.450	6.7882e-22	0.0046159	0.022178	0.0010290	0.0016696	0.013563	0.040966	0.0043558	0.022089	0.0018801	0.011980	0.015219	12.919	66.269	5.6614	35.890	19.823	
12.500	4.2810e-22	0.0046086	0.022133	0.0010284	0.0016649	0.013554	0.040873	0.0043609	0.022072	0.0018791	0.011990	0.015237	12.934	66.218	5.6578	35.921	19.848	
12.550	1.9417e-21	0.0046013	0.022088	0.0010278	0.0016602	0.013546	0.040780	0.0043660	0.022055	0.0018780	0.012001	0.015256	12.949	66.166	5.6543	35.952	19.874	
12.600	1.3388e-21	0.0045941	0.022043	0.0010272	0.0016555	0.013537	0.040688	0.0043711	0.022038	0.0018770	0.012011	0.015274	12.963	66.115	5.6509	35.982	19.899	
12.650	1.2527e-21	0.0045870	0.021999	0.0010265	0.0016509	0.013529	0.040597	0.0043763	0.022020	0.0018760	0.012021	0.015293	12.978	66.064	5.6475	36.013	19.924	
12.700	-4.0420e-22	0.0045799	0.021954	0.0010259	0.0016463	0.013520	0.040506	0.0043815	0.022003	0.0018750	0.012031	0.015311	12.993	66.012	5.6441	36.043	19.949	
12.750	-3.2469e-22	0.0045729	0.021910	0.0010253	0.0016418	0.013512	0.040416	0.0043867	0.021986	0.0018740	0.012040	0.015329	13.008	65.961	5.6409	36.073	19.975	
12.800	-2.6976e-22	0.0045660	0.021866	0.0010246	0.0016372	0.013503	0.040327	0.0043920	0.021969	0.0018730	0.012050	0.015347	13.023	65.910	5.6376	36.102	20.000	
12.850	1.1901e-22	0.0045591	0.021822	0.0010240	0.0016327	0.013495	0.040239	0.0043973	0.021952	0.0018721	0.012060	0.015366	13.038	65.858	5.6345	36.132	20.025	
12.900	2.4225e-22	0.0045522	0.021778	0.0010234	0.0016282	0.013486	0.040151	0.0044026	0.021935	0.0018711	0.012069	0.015384	13.053	65.807	5.6314	36.161	20.051	
12.950	3.2758e-22	0.0045455	0.021735	0.0010227	0.0016238	0.013478	0.040064	0.0044079	0.021918	0.0018702	0.012079	0.015402	13.069	65.756	5.6283	36.190	20.076	
13.000	-8.8775e-23	0.0045388	0.021692	0.0010221	0.0016194	0.013469	0.039977	0.0044132	0.021901	0.0018694	0.012089	0.015419	13.084	65.705	5.6253	36.219	20.102	
13.050	-2.3986e-22	0.0045321	0.021649	0.0010214	0.0016150	0.013461	0.039891	0.0044186	0.021884	0.0018685	0.012098	0.015437	13.099	65.654	5.6224	36.247	20.127	
13.100	7.6729e-22	0.0045255	0.021606	0.0010208	0.0016106	0.013452	0.039806	0.0044240	0.021867	0.0018676	0.012107	0.015455	13.115	65.603	5.6195	36.276	20.152	
13.150	1.3807e-21	0.0045190	0.021563	0.0010202	0.0016063	0.013444	0.039721	0.0044294	0.021850	0.0018668	0.012117	0.015473	13.130	65.552	5.6166	36.304	20.178	
13.200	1.3363e-21	0.0045125	0.021520	0.0010195	0.0016019	0.013435	0.039638	0.0044348	0.021833	0.0018660	0.012126	0.015490	13.146	65.501	5.6139	36.332	20.203	
13.250	8.5622e-22	0.0045061	0.021478	0.0010189	0.0015977	0.013427	0.039554	0.0044403	0.021816	0.0018652	0.012135	0.015508	13.162	65.450	5.6112	36.360	20.229	
13.300	5.0885e-22	0.0044998	0.021436	0.0010182	0.0015934	0.013418	0.039472	0.0044458	0.021799	0.0018644	0.012144	0.015525	13.177	65.399	5.6085	36.387	20.254	
13.350	8.6795e-22	0.0044935	0.021394	0.0010176	0.0015892	0.013409	0.039390	0.0044513	0.021782	0.0018637	0.012153	0.015542	13.193	65.348	5.6059	36.415	20.280	
13.400	8.6626e-22	0.0044873	0.021352	0.0010170	0.0015850	0.013401	0.039308	0.0044568	0.021765	0.0018629	0.012162	0.015560	13.209	65.297	5.6033	36.442	20.306	
13.450	6.2876e-22	0.0044811	0.021310	0.0010163	0.0015808	0.013392	0.039228	0.0044624	0.021748	0.0018622	0.012171	0.015577	13.225	65.246	5.6008	36.469	20.331	
13.500	3.9895e-22	0.0044750	0.021269	0.0010157	0.0015767	0.013384	0.039148	0.0044680	0.021731	0.0018615	0.012180	0.015594	13.241	65.195	5.5984	36.496	20.357	
13.550	2.4928e-22	0.0044689	0.021227	0.0010151	0.0015726	0.013375	0.039068	0.0044736	0.021714	0.0018608	0.012189	0.015611	13.257	65.145	5.5960	36.523	20.382	
13.600	9.5053e-22	0.0044629	0.021186	0.0010144	0.0015685	0.013367	0.038990	0.0044792	0.021697	0.0018601	0.012198	0.015628	13.273	65.094	5.5937	36.549	20.408	
13.650	8.5277e-22	0.0044570	0.021145	0.0010138	0.0015644	0.013358	0.038912	0.0044848	0.021680	0.0018595	0.012206	0.015645	13.290	65.043	5.5914	36.576	20.434	
13.700	-4.3848e-22	0.0044511	0.021104	0.0010131	0.0015604	0.013350	0.038834	0.0044905	0.021663	0.0018589	0.012215	0.015662	13.306	64.993	5.5891	36.602	20.460	
13.750	-4.2001e-22	0.0044452	0.021064	0.0010125	0.0015564	0.013341	0.038757	0.0044962	0.021647	0.0018582	0.012224	0.015679	13.322	64.942	5.5870	36.628	20.485	
13.800	-6.4834e-22	0.0044394	0.021023	0.0010119	0.0015524	0.013333	0.038681	0.0045019	0.021630	0.0018576	0.012232	0.015695	13.339	64.892	5.5848	36.653	20.511	
13.850	-4.3120e-22	0.0044337	0.020983	0.0010112	0.0015484	0.013324	0.038605	0.0045077	0.021613	0.0018571	0.012241	0.015712	13.355	64.841	5.5828	36.679	20.537	
13.900	-3.9971e-22	0.0044281	0.020943	0.0010106	0.0015445	0.013315	0.038530	0.0045134	0.021596	0.0018565	0.012249	0.015729	13.372	64.791	5.5808	36.705	20.563	
13.950	-1.1446e-22	0.0044224	0.020903	0.0010100	0.0015406	0.013307	0.038456	0.0045192	0.021579	0.0018559	0.012257	0.015745	13.389	64.741	5.5788	36.730	20.588	
14.000	-3.9033e-22	0.0044169	0.020863	0.0010093	0.0015367	0.013298	0.038382	0.0045250	0.021563	0.0018554	0.012266	0.015762	13.405	64.690	5.5769	36.755	20.614	
14.050	-4.1294e-22	0.0044114	0.020824	0.0010087	0.0015329	0.013290	0.038309	0.0045308	0.021546	0.0018549	0.012274	0.015778	13.422	64.640	5.5750	36.780	20.640	
14.100	-2.0600e-22	0.0044059	0.020784	0.0010081	0.0015291	0.013281	0.038236	0.0045367	0.021529	0.0018544	0.012282	0.015794	13.439	64.590	5.5732	36.805	20.666	
14.150	1.1812e-22	0.0044005	0.020745	0.0010074	0.0015253	0.013273	0.038164	0.0045426	0.021512	0.0018539	0.012290	0.015810	13.456	64.540	5.5715	36.829	20.692	
14.200	-1.2810e-22	0.0043952	0.020706	0.0010068	0.0015215	0.013265	0.038093	0.0045485	0.021496	0.0018535	0.012298	0.015827	13.473	64.490	5.5698	36.854	20.718	
14.250	-3.9363e-22	0.0043899	0.020667	0.0010062	0.0015178	0.013256	0.038022	0.0045544	0.021479	0.0018530	0.012306	0.015843	13.490	64.440	5.5681	36.878	20.744	
14.300	-1.3308e-22	0.0043847	0.020628	0.0010056	0.0015141	0.013248	0.037952	0.0045603	0.021462	0.0018526	0.012314	0.015859	13.507	64.390	5.5665	36.902	20.769	
14.350	-7.4645e-22	0.0043795	0.020590	0.0010049	0.0015104	0.013239	0.037882	0.0045663	0.021446	0.0018522	0.012322	0.015875	13.524	64.340	5.5650	36.926	20.795	
14.400	-8.6050e-22	0.0043743	0.020552	0.0010043	0.0015067	0.013231	0.037813	0.0045723	0.021429	0.0018518	0.012330	0.015890	13.542	64.290	5.5635	36.950	20.821	
14.450	-7.9719e-22	0.0043693	0.020513	0.0010037	0.0015031	0.013222	0.037745	0.0045783	0.021413	0.0018514	0.012338	0.015906	13.559	64.240	5.5620	36.973	20.847	
14.500	-7.2602e-22	0.0043642	0.020475	0.0010031	0.0014995	0.013214	0.037677	0.0045843	0.021396	0.0018511	0.012345	0.015922	13.576	64.190	5.5606	36.997	20.873	
14.550	-5.0488e-22	0.0043592	0.020437	0.0010025	0.0014959	0.013206	0.037610	0.0045904	0.021379	0.0018507	0.012353	0.015938	13.594	64.141	5.5593	37.020	20.899	
14.600	-2.3887e-22	0.0043543	0.020400	0.0010019	0.0014923	0.013197	0.037543	0.0045964	0.021363	0.0018504	0.012361	0.015953	13.611	64.091	5.5580	37.043	20.925	
14.650	-4.2163e-23	0.0043494	0.020362	0.0010012	0.0014888	0.013189	0.037477	0.0046025	0.021346	0.0018501	0.012368	0.015969	13.629	64.042	5.5567	37.066	20.952	
14.700	3.5268e-22	0.0043446	0.020325	0.0010006	0.0014853	0.013181	0.037411	0.0046086	0.021330	0.0018498	0.012376	0.015984	13.647	63.992	5.5555	37.089	20.978	
14.750	3.5309e-22	0.0043399	0.020288	0.0010000	0.0014818	0.013172	0.037346	0.0046148	0.021313	0.0018495	0.012383	0.016000	13.665	63.943	5.5544	37.111	21.004	
14.800	3.2250e-22	0.0043351	0.020251	0.00099943	0.0014783	0.013164	0.037282	0.0046209	0.021297	0.0018492	0.012391	0.016015	13.682	63.893	5.5533	37.134	21.030	
14.850	2.5617e-22	0.0043305	0.020214	0.00099883	0.0014749	0.013156	0.037218	0.0046271	0.021280	0.0018490	0.012398	0.016031	13.700	63.844	5.5523	37.156	21.056	
14.900	4.9456e-22	0.0043258	0.020177	0.00099823	0.0014715	0.013147	0.037154	0.0046333	0.021264	0.0018488	0.012405	0.016046	13.718	63.795	5.5513	37.179	21.082	
14.950	4.5241e-22	0.0043213	0.020141	0.00099763	0.0014681	0.013139	0.037092	0.0046395	0.021248	0.0018486	0.012413	0.016061	13.736	63.745	5.5503	37.201	21.108	
15.000	1.3973e-22	0.0043167	0.020104	0.00099704	0.0014647	0.013131	0.037029	0.0046458	0.021231	0.0018484	0.012420	0.016076	13.754	63.696	5.5494	37.222	21.134	
15.050	1.8624e-22	0.0043123	0.020068	0.00099644	0.0014614	0.013123	0.036968	0.0046520	0.021215	0.0018482	0.012427	0.016091	13.772	63.647	5.5486	37.244	21.161	
15.100	-5.4195e-23	0.0043078	0.020032	0.00099585	0.0014581	0.013115	0.036907	0.0046583	0.021199	0.0018480	0.012434	0.016106	13.791	63.598	5.5478	37.266	21.187	
15.150	-5.2001e-23	0.0043035	0.019996	0.00099527	0.0014548	0.013106	0.036846	0.0046646	0.021182	0.0018479	0.012441	0.016121	13.809	63.549	5.5470	37.287	21.213	
15.200	-1.9131e-22	0.0042991	0.019961	0.00099468	0.0014515	0.013098	0.036786	0.0046709	0.021166	0.0018477	0.012448	0.016136	13.827	63.500	5.5463	37.309	21.239	
15.250	-2.0090e-22	0.0042949	0.019925	0.00099410	0.0014483	0.013090	0.036726	0.0046773	0.021150	0.0018476	0.012455	0.016151	13.846	63.452	5.5457	37.330	21.266	
15.300	-2.4419e-22	0.0042906	0.019890	0.00099352	0.0014451	0.013082	0.036667	0.0046837	0.021133	0.0018475	0.012462	0.016165	13.864	63.403	5.5451	37.351	21.292	
15.350	-1.0749e-22	0.0042865	0.019854	0.00099295	0.0014419	0.013074	0.036609	0.0046900	0.021117	0.0018474	0.012469	0.016180	13.882	63.354	5.5445	37.372	21.318	
15.400	-4.9874e-23	0.0042823	0.019819	0.00099238	0.0014387	0.013066	0.036551	0.0046964	0.021101	0.0018474	0.012476	0.016195	13.901	63.305	5.5440	37.393	21.345	
15.450	-1.2917e-23	0.0042782	0.019785	0.00099181	0.0014356	0.013058	0.036494	0.0047029	0.021085	0.0018473	0.012483	0.016209	13.920	63.257	5.5435	37.413	21.371	
15.500	-2.7465e-23	0.0042742	0.019750	0.00099124	0.0014325	0.013050	0.036437	0.0047093	0.021069	0.0018473	0.012490	0.016224	13.938	63.208	5.5431	37.434	21.397	
15.550	1.0375e-22	0.0042702	0.019715	0.00099068	0.0014294	0.013042	0.036381	0.0047158	0.021053	0.0018473	0.012496	0.016238	13.957	63.160	5.5427	37.454	21.424	
15.600	1.2733e-22	0.0042663	0.019681	0.00099012	0.0014263	0.013034	0.036325	0.0047223	0.021036	0.0018473	0.012503	0.016252	13.976	63.112	5.5424	37.474	21.450	
15.650	5.3786e-23	0.0042624	0.019647	0.00098956	0.0014232	0.013026	0.036270	0.0047288	0.021020	0.0018473	0.012510	0.016267	13.995	63.063	5.5422	37.494	21.477	
15.700	5.8457e-23	0.0042585	0.019613	0.00098901	0.0014202	0.013018	0.036215	0.0047353	0.021004	0.0018473	0.012516	0.016281	14.014	63.015	5.5419	37.514	21.503	
15.750	1.4543e-22	0.0042547	0.019579	0.00098846	0.0014172	0.013011	0.036161	0.0047419	0.020988	0.0018473	0.012523	0.016295	14.033	62.967	5.5417	37.534	21.529	
15.800	1.1587e-22	0.0042509	0.019545	0.00098791	0.0014142	0.013003	0.036107	0.0047484	0.020972	0.0018474	0.012529	0.016309	14.052	62.919	5.5416	37.554	21.556	
15.850	9.8336e-23	0.0042472	0.019511	0.00098737	0.0014113	0.012995	0.036054	0.0047550	0.020956	0.0018475	0.012536	0.016323	14.071	62.871	5.5415	37.574	21.582	
15.900	9.6360e-23	0.0042436	0.019478	0.00098683	0.0014084	0.012987	0.036001	0.0047616	0.020940	0.0018475	0.012542	0.016337	14.090	62.823	5.5415	37.593	21.609	
15.950	8.8644e-23	0.0042399	0.019445	0.00098630	0.0014054	0.012979	0.035949	0.0047683	0.020924	0.0018476	0.012549	0.016351	14.109	62.775	5.5415	37.612	21.635	
16.000	8.4771e-23	0.0042364	0.019411	0.00098576	0.0014026	0.012972	0.035897	0.0047749	0.020908	0.0018478	0.012555	0.016365	14.129	62.728	5.5415	37.631	21.662	
16.050	5.9009e-23	0.0042328	0.019378	0.00098524	0.0013997	0.012964	0.035846	0.0047816	0.020893	0.0018479	0.012561	0.016379	14.148	62.680	5.5416	37.651	21.688	
16.100	7.3380e-23	0.0042293	0.019346	0.00098471	0.0013969	0.012956	0.035795	0.0047883	0.020877	0.0018480	0.012568	0.016393	14.168	62.632	5.5418	37.670	21.715	
16.150	9.4822e-23	0.0042259	0.019313	0.00098419	0.0013940	0.012949	0.035745	0.0047950	0.020861	0.0018482	0.012574	0.016406	14.187	62.585	5.5420	37.688	21.742	
16.200	1.8638e-22	0.0042225	0.019281	0.00098368	0.0013913	0.012941	0.035695	0.0048017	0.020845	0.0018484	0.012580	0.016420	14.207	62.537	5.5422	37.707	21.768	
16.250	1.6895e-22	0.0042191	0.019248	0.00098316	0.0013885	0.012934	0.035646	0.0048084	0.020829	0.0018486	0.012586	0.016434	14.226	62.490	5.5425	37.726	21.795	
16.300	1.9508e-22	0.0042158	0.019216	0.00098265	0.0013857	0.012926	0.035597	0.0048152	0.020813	0.0018488	0.012592	0.016447	14.246	62.443	5.5428	37.744	21.821	
16.350	2.4100e-22	0.0042126	0.019184	0.00098215	0.0013830	0.012919	0.035549	0.0048220	0.020798	0.0018490	0.012598	0.016461	14.266	62.396	5.5432	37.762	21.848	
16.400	2.7249e-22	0.0042093	0.019152	0.00098165	0.0013803	0.012911	0.035501	0.0048288	0.020782	0.0018492	0.012604	0.016474	14.286	62.348	5.5436	37.781	21.875	
16.450	1.9043e-22	0.0042061	0.019120	0.00098115	0.0013776	0.012904	0.035454	0.0048356	0.020766	0.0018495	0.012610	0.016487	14.305	62.301	5.5440	37.799	21.901	
16.500	1.6531e-22	0.0042030	0.019089	0.00098066	0.0013750	0.012897	0.035407	0.0048425	0.020751	0.0018497	0.012616	0.016501	14.325	62.254	5.5445	37.817	21.928	
16.550	2.3525e-22	0.0041999	0.019057	0.00098017	0.0013723	0.012889	0.035361	0.0048493	0.020735	0.0018500	0.012622	0.016514	14.345	62.208	5.5451	37.835	21.955	
16.600	2.5336e-22	0.0041969	0.019026	0.00097969	0.0013697	0.012882	0.035315	0.0048562	0.020719	0.0018503	0.012628	0.016527	14.365	62.161	5.5457	37.852	21.982	
16.650	2.0158e-22	0.0041939	0.018995	0.00097921	0.0013671	0.012875	0.035270	0.0048631	0.020704	0.0018506	0.012634	0.016540	14.385	62.114	5.5463	37.870	22.008	
16.700	-1.1403e-22	0.0041909	0.018964	0.00097873	0.0013646	0.012868	0.035225	0.0048700	0.020688	0.0018509	0.012640	0.016553	14.406	62.067	5.5470	37.888	22.035	
16.750	-4.4445e-23	0.0041880	0.018933	0.00097826	0.0013620	0.012860	0.035181	0.0048769	0.020673	0.0018513	0.012645	0.016567	14.426	62.021	5.5477	37.905	22.062	
16.800	-2.5758e-22	0.0041851	0.018903	0.00097779	0.0013595	0.012853	0.035137	0.0048839	0.020657	0.0018516	0.012651	0.016580	14.446	61.974	5.5485	37.922	22.089	
16.850	-3.1437e-22	0.0041823	0.018872	0.00097733	0.0013570	0.012846	0.035093	0.0048909	0.020642	0.0018520	0.012657	0.016592	14.466	61.928	5.5493	37.940	22.115	
16.900	-4.6693e-22	0.0041795	0.018842	0.00097687	0.0013545	0.012839	0.035051	0.0048979	0.020626	0.0018524	0.012662	0.016605	14.487	61.882	5.5501	37.957	22.142	
16.950	-4.7756e-23	0.0041767	0.018812	0.00097642	0.0013520	0.012832	0.035008	0.0049049	0.020611	0.0018528	0.012668	0.016618	14.507	61.836	5.5510	37.974	22.169	
17.000	4.9297e-22	0.0041740	0.018782	0.00097597	0.0013496	0.012825	0.034966	0.0049119	0.020596	0.0018532	0.012674	0.016631	14.528	61.789	5.5520	37.991	22.196	
17.050	3.9627e-22	0.0041713	0.018752	0.00097553	0.0013472	0.012818	0.034924	0.0049189	0.020580	0.0018536	0.012679	0.016644	14.548	61.743	5.5530	38.007	22.223	
17.100	3.3765e-22	0.0041687	0.018722	0.00097509	0.0013448	0.012811	0.034883	0.0049260	0.020565	0.0018540	0.012685	0.016656	14.569	61.697	5.5540	38.024	22.250	
17.150	5.9767e-22	0.0041661	0.018692	0.00097465	0.0013424	0.012804	0.034843	0.0049331	0.020550	0.0018545	0.012690	0.016669	14.589	61.652	5.5550	38.041	22.277	
17.200	1.6827e-21	0.0041635	0.018663	0.00097422	0.0013400	0.012798	0.034802	0.0049402	0.020534	0.0018549	0.012696	0.016681	14.610	61.606	5.5562	38.057	22.304	
17.250	1.1746e-21	0.0041610	0.018634	0.00097380	0.0013377	0.012791	0.034763	0.0049473	0.020519	0.0018554	0.012701	0.016694	14.631	61.560	5.5573	38.074	22.331	
17.300	1.2004e-21	0.0041586	0.018605	0.00097338	0.0013354	0.012784	0.034723	0.0049544	0.020504	0.0018559	0.012706	0.016706	14.652	61.514	5.5585	38.090	22.357	
17.350	9.8807e-22	0.0041561	0.018576	0.00097296	0.0013331	0.012777	0.034684	0.0049616	0.020489	0.0018564	0.012712	0.016719	14.673	61.469	5.5597	38.106	22.384	
17.400	1.0782e-21	0.0041537	0.018547	0.00097255	0.0013308	0.012771	0.034646	0.0049688	0.020474	0.0018569	0.012717	0.016731	14.694	61.424	5.5610	38.122	22.411	
17.450	1.1800e-21	0.0041514	0.018518	0.00097215	0.0013286	0.012764	0.034608	0.0049759	0.020459	0.0018575	0.012722	0.016743	14.715	61.378	5.5623	38.138	22.438	
17.500	5.4228e-22	0.0041491	0.018489	0.00097174	0.0013264	0.012757	0.034570	0.0049831	0.020444	0.0018580	0.012728	0.016756	14.736	61.333	5.5637	38.154	22.465	
17.550	1.3369e-22	0.0041468	0.018461	0.00097135	0.0013241	0.012751	0.034533	0.0049904	0.020428	0.0018586	0.012733	0.016768	14.757	61.288	5.5651	38.170	22.492	
17.600	1.5214e-22	0.0041446	0.018433	0.00097096	0.0013220	0.012745	0.034497	0.0049976	0.020413	0.0018591	0.012738	0.016780	14.778	61.243	5.5665	38.185	22.519	
17.650	1.3203e-22	0.0041424	0.018405	0.00097057	0.0013198	0.012738	0.034460	0.0050049	0.020398	0.0018597	0.012743	0.016792	14.799	61.198	5.5680	38.201	22.547	
17.700	-2.3968e-22	0.0041403	0.018377	0.00097019	0.0013176	0.012732	0.034425	0.0050121	0.020384	0.0018603	0.012748	0.016804	14.820	61.153	5.5696	38.216	22.574	
17.750	3.8640e-22	0.0041381	0.018349	0.00096982	0.0013155	0.012725	0.034389	0.0050194	0.020369	0.0018609	0.012753	0.016816	14.842	61.108	5.5711	38.232	22.601	
17.800	5.3060e-22	0.0041361	0.018321	0.00096944	0.0013134	0.012719	0.034354	0.0050267	0.020354	0.0018616	0.012758	0.016828	14.863	61.063	5.5727	38.247	22.628	
17.850	7.9627e-22	0.0041340	0.018294	0.00096908	0.0013113	0.012713	0.034320	0.0050341	0.020339	0.0018622	0.012763	0.016840	14.884	61.019	5.5744	38.262	22.655	
17.900	-1.3002e-23	0.0041320	0.018266	0.00096872	0.0013093	0.012707	0.034286	0.0050414	0.020324	0.0018629	0.012768	0.016852	14.906	60.974	5.5761	38.277	22.682	
17.950	2.2364e-22	0.0041301	0.018239	0.00096836	0.0013072	0.012700	0.034252	0.0050488	0.020309	0.0018635	0.012773	0.016863	14.927	60.930	5.5778	38.293	22.709	
18.000	5.8587e-22	0.0041282	0.018212	0.00096802	0.0013052	0.012694	0.034219	0.0050562	0.020294	0.0018642	0.012778	0.016875	14.949	60.886	5.5796	38.307	22.736	
18.050	2.8854e-22	0.0041263	0.018185	0.00096767	0.0013032	0.012688	0.034186	0.0050636	0.020280	0.0018649	0.012783	0.016887	14.971	60.841	5.5814	38.322	22.764	
18.100	9.4097e-22	0.0041244	0.018158	0.00096733	0.0013012	0.012682	0.034154	0.0050710	0.020265	0.0018656	0.012788	0.016898	14.992	60.797	5.5832	38.337	22.791	
18.150	8.9001e-22	0.0041226	0.018132	0.00096700	0.0012992	0.012676	0.034122	0.0050784	0.020250	0.0018663	0.012793	0.016910	15.014	60.753	5.5851	38.352	22.818	
18.200	1.3522e-21	0.0041209	0.018105	0.00096667	0.0012973	0.012670	0.034090	0.0050858	0.020236	0.0018670	0.012798	0.016921	15.036	60.709	5.5871	38.366	22.845	
18.250	6.1175e-22	0.0041191	0.018079	0.00096635	0.0012953	0.012665	0.034059	0.0050933	0.020221	0.0018678	0.012803	0.016933	15.058	60.666	5.5890	38.381	22.872	
18.300	7.2468e-22	0.0041175	0.018052	0.00096603	0.0012934	0.012659	0.034028	0.0051008	0.020206	0.0018685	0.012807	0.016944	15.080	60.622	5.5910	38.395	22.900	
18.350	5.9569e-22	0.0041158	0.018026	0.00096572	0.0012916	0.012653	0.033998	0.0051083	0.020192	0.0018693	0.012812	0.016956	15.102	60.578	5.5931	38.410	22.927	
18.400	4.1884e-22	0.0041142	0.018000	0.00096541	0.0012897	0.012647	0.033968	0.0051158	0.020177	0.0018701	0.012817	0.016967	15.124	60.535	5.5952	38.424	22.954	
18.450	3.1642e-22	0.0041126	0.017974	0.00096511	0.0012878	0.012642	0.033939	0.0051233	0.020163	0.0018709	0.012821	0.016978	15.146	60.491	5.5973	38.438	22.981	
18.500	3.3172e-22	0.0041111	0.017949	0.00096482	0.0012860	0.012636	0.033910	0.0051309	0.020149	0.0018717	0.012826	0.016990	15.168	60.448	5.5995	38.452	23.009	
18.550	4.1536e-22	0.0041095	0.017923	0.00096453	0.0012842	0.012630	0.033881	0.0051384	0.020134	0.0018725	0.012831	0.017001	15.190	60.405	5.6017	38.466	23.036	
18.600	1.2389e-21	0.0041081	0.017898	0.00096424	0.0012824	0.012625	0.033853	0.0051460	0.020120	0.0018734	0.012835	0.017012	15.212	60.362	5.6039	38.480	23.063	
18.650	8.2377e-22	0.0041066	0.017873	0.00096396	0.0012806	0.012619	0.033825	0.0051536	0.020105	0.0018742	0.012840	0.017023	15.234	60.319	5.6062	38.494	23.091	
18.700	8.6396e-22	0.0041052	0.017847	0.00096369	0.0012789	0.012614	0.033797	0.0051612	0.020091	0.0018751	0.012844	0.017034	15.257	60.276	5.6085	38.508	23.118	
18.750	1.2896e-21	0.0041039	0.017822	0.00096343	0.0012771	0.012609	0.033770	0.0051688	0.020077	0.0018759	0.012849	0.017045	15.279	60.233	5.6109	38.521	23.145	
18.800	1.0126e-21	0.0041026	0.017798	0.00096316	0.0012754	0.012603	0.033744	0.0051765	0.020063	0.0018768	0.012853	0.017056	15.301	60.190	5.6133	38.535	23.173	
18.850	1.6441e-21	0.0041013	0.017773	0.00096291	0.0012737	0.012598	0.033717	0.0051841	0.020048	0.0018777	0.012858	0.017067	15.324	60.147	5.6157	38.549	23.200	
18.900	1.1110e-21	0.0041000	0.017748	0.00096266	0.0012721	0.012593	0.033691	0.0051918	0.020034	0.0018786	0.012862	0.017078	15.346	60.105	5.6182	38.562	23.228	
18.950	5.9614e-22	0.0040988	0.017724	0.00096242	0.0012704	0.012588	0.033666	0.0051995	0.020020	0.0018796	0.012867	0.017089	15.369	60.063	5.6207	38.575	23.255	
19.000	-1.2154e-21	0.0040976	0.017699	0.00096218	0.0012688	0.012583	0.033641	0.0052072	0.020006	0.0018805	0.012871	0.017099	15.392	60.020	5.6232	38.589	23.283	
19.050	-5.0205e-22	0.0040965	0.017675	0.00096194	0.0012671	0.012578	0.033616	0.0052149	0.019992	0.0018814	0.012876	0.017110	15.414	59.978	5.6258	38.602	23.310	
19.100	-3.2625e-22	0.0040954	0.017651	0.00096172	0.0012655	0.012573	0.033592	0.0052226	0.019978	0.0018824	0.012880	0.017121	15.437	59.936	5.6284	38.615	23.338	
19.150	2.9871e-22	0.0040943	0.017627	0.00096150	0.0012639	0.012568	0.033568	0.0052304	0.019964	0.0018834	0.012884	0.017131	15.460	59.894	5.6311	38.628	23.365	
19.200	-6.9603e-22	0.0040932	0.017604	0.00096128	0.0012624	0.012563	0.033544	0.0052382	0.019950	0.0018843	0.012889	0.017142	15.482	59.852	5.6338	38.641	23.393	
19.250	-4.3219e-22	0.0040922	0.017580	0.00096107	0.0012608	0.012558	0.033521	0.0052459	0.019936	0.0018853	0.012893	0.017153	15.505	59.810	5.6365	38.654	23.420	
19.300	-8.8001e-22	0.0040913	0.017556	0.00096087	0.0012593	0.012553	0.033498	0.0052537	0.019922	0.0018863	0.012897	0.017163	15.528	59.769	5.6393	38.667	23.448	
19.350	1.0230e-21	0.0040903	0.017533	0.00096068	0.0012578	0.012549	0.033476	0.0052615	0.019908	0.0018874	0.012901	0.017173	15.551	59.727	5.6421	38.680	23.475	
19.400	1.6677e-21	0.0040894	0.017510	0.00096048	0.0012563	0.012544	0.033454	0.0052694	0.019894	0.0018884	0.012906	0.017184	15.574	59.686	5.6450	38.692	23.503	
19.450	2.1371e-21	0.0040886	0.017487	0.00096030	0.0012548	0.012539	0.033432	0.0052772	0.019881	0.0018894	0.012910	0.017194	15.597	59.644	5.6478	38.705	23.530	
19.500	2.2468e-21	0.0040877	0.017464	0.00096012	0.0012534	0.012535	0.033411	0.0052851	0.019867	0.0018905	0.012914	0.017205	15.620	59.603	5.6508	38.718	23.558	
19.550	1.4524e-21	0.0040869	0.017441	0.00095995	0.0012519	0.012530	0.033390	0.0052929	0.019853	0.0018916	0.012918	0.017215	15.643	59.562	5.6537	38.730	23.585	
19.600	4.9960e-22	0.0040862	0.017418	0.00095978	0.0012505	0.012526	0.033369	0.0053008	0.019840	0.0018926	0.012922	0.017225	15.667	59.521	5.6567	38.743	23.613	
19.650	2.8384e-22	0.0040854	0.017396	0.00095962	0.0012491	0.012522	0.033349	0.0053087	0.019826	0.0018937	0.012926	0.017235	15.690	59.480	5.6597	38.755	23.641	
19.700	1.2140e-23	0.0040847	0.017373	0.00095947	0.0012477	0.012517	0.033329	0.0053167	0.019812	0.0018948	0.012930	0.017245	15.713	59.439	5.6628	38.767	23.668	
19.750	-4.4449e-22	0.0040841	0.017351	0.00095932	0.0012464	0.012513	0.033310	0.0053246	0.019799	0.0018959	0.012934	0.017256	15.736	59.398	5.6659	38.780	23.696	
19.800	-4.0483e-22	0.0040834	0.017329	0.00095918	0.0012450	0.012509	0.033291	0.0053325	0.019785	0.0018971	0.012938	0.017266	15.760	59.358	5.6690	38.792	23.724	
19.850	8.0538e-22	0.0040828	0.017307	0.00095904	0.0012437	0.012505	0.033272	0.0053405	0.019772	0.0018982	0.012942	0.017276	15.783	59.317	5.6722	38.804	23.751	
19.900	5.9362e-22	0.0040823	0.017285	0.00095891	0.0012424	0.012501	0.033254	0.0053485	0.019758	0.0018994	0.012946	0.017286	15.807	59.277	5.6754	38.816	23.779	
19.950	5.4412e-22	0.0040817	0.017263	0.00095879	0.0012411	0.012497	0.033236	0.0053565	0.019745	0.0019005	0.012950	0.017296	15.830	59.237	5.6786	38.828	23.807	
20.000	4.5567e-22	0.0040812	0.017241	0.00095867	0.0012398	0.012493	0.033218	0.0053645	0.019731	0.0019017	0.012954	0.017305	15.854	59.197	5.6819	38.840	23.835	
20.050	5.6236e-22	0.0040808	0.017220	0.00095856	0.0012385	0.012489	0.033201	0.0053725	0.019718	0.0019029	0.012958	0.017315	15.877	59.157	5.6852	38.852	23.862	
20.100	3.7997e-22	0.0040803	0.017198	0.00095845	0.0012373	0.012485	0.033184	0.0053805	0.019705	0.0019041	0.012962	0.017325	15.901	59.117	5.6886	38.864	23.890	
20.150	-8.8344e-24	0.0040799	0.017177	0.00095835	0.0012360	0.012481	0.033167	0.0053886	0.019692	0.0019053	0.012966	0.017335	15.925	59.077	5.6920	38.875	23.918	
20.200	1.5708e-22	0.0040796	0.017156	0.00095826	0.0012348	0.012478	0.033151	0.0053966	0.019678	0.0019065	0.012970	0.017345	15.948	59.037	5.6954	38.887	23.946	
20.250	-5.5823e-22	0.0040793	0.017135	0.00095818	0.0012336	0.012474	0.033135	0.0054047	0.019665	0.0019077	0.012974	0.017354	15.972	58.998	5.6988	38.899	23.973	
20.300	-9.3175e-22	0.0040789	0.017114	0.00095810	0.0012325	0.012470	0.033120	0.0054128	0.019652	0.0019089	0.012978	0.017364	15.996	58.958	5.7023	38.910	24.001	
20.350	-1.0078e-21	0.0040787	0.017093	0.00095802	0.0012313	0.012467	0.033105	0.0054209	0.019639	0.0019102	0.012981	0.017373	16.020	58.919	5.7058	38.922	24.029	
20.400	-1.1878e-21	0.0040784	0.017073	0.00095796	0.0012302	0.012463	0.033090	0.0054290	0.019626	0.0019115	0.012985	0.017383	16.044	58.880	5.7094	38.933	24.057	
20.450	-1.0132e-21	0.0040782	0.017052	0.00095789	0.0012290	0.012460	0.033076	0.0054372	0.019613	0.0019127	0.012989	0.017393	16.068	58.840	5.7130	38.945	24.085	
20.500	-2.2113e-22	0.0040781	0.017032	0.00095784	0.0012279	0.012457	0.033061	0.0054453	0.019600	0.0019140	0.012993	0.017402	16.092	58.801	5.7166	38.956	24.113	
20.550	-5.7735e-22	0.0040779	0.017012	0.00095779	0.0012268	0.012453	0.033048	0.0054535	0.019587	0.0019153	0.012996	0.017411	16.116	58.763	5.7202	38.967	24.140	
20.600	9.9560e-22	0.0040778	0.016992	0.00095775	0.0012258	0.012450	0.033034	0.0054616	0.019574	0.0019166	0.013000	0.017421	16.140	58.724	5.7239	38.979	24.168	
20.650	1.0480e-21	0.0040777	0.016972	0.00095772	0.0012247	0.012447	0.033021	0.0054698	0.019561	0.0019179	0.013004	0.017430	16.164	58.685	5.7277	38.990	24.196	
20.700	7.9240e-22	0.0040777	0.016952	0.00095769	0.0012237	0.012444	0.033009	0.0054780	0.019548	0.0019192	0.013008	0.017439	16.188	58.647	5.7314	39.001	24.224	
20.750	3.9039e-22	0.0040777	0.016932	0.00095766	0.0012226	0.012441	0.032996	0.0054862	0.019535	0.0019206	0.013011	0.017449	16.212	58.608	5.7352	39.012	24.252	
20.800	-8.3002e-23	0.0040777	0.016912	0.00095765	0.0012216	0.012438	0.032984	0.0054945	0.019523	0.0019219	0.013015	0.017458	16.237	58.570	5.7390	39.023	24.280	
20.850	-2.7847e-22	0.0040778	0.016893	0.00095764	0.0012206	0.012435	0.032972	0.0055027	0.019510	0.0019233	0.013018	0.017467	16.261	58.532	5.7429	39.034	24.308	
20.900	1.5137e-22	0.0040778	0.016873	0.00095763	0.0012196	0.012432	0.032961	0.0055110	0.019497	0.0019247	0.013022	0.017476	16.285	58.494	5.7468	39.045	24.336	
20.950	-1.0868e-21	0.0040779	0.016854	0.00095764	0.0012187	0.012430	0.032950	0.0055192	0.019485	0.0019260	0.013026	0.017485	16.310	58.456	5.7507	39.056	24.364	
21.000	-2.1198e-21	0.0040781	0.016835	0.00095765	0.0012177	0.012427	0.032939	0.0055275	0.019472	0.0019274	0.013029	0.017495	16.334	58.418	5.7546	39.066	24.392	
21.050	-2.3227e-21	0.0040783	0.016816	0.00095766	0.0012168	0.012424	0.032929	0.0055358	0.019459	0.0019288	0.013033	0.017504	16.359	58.380	5.7586	39.077	24.420	
21.100	-7.0031e-22	0.0040785	0.016797	0.00095769	0.0012159	0.012422	0.032919	0.0055441	0.019447	0.0019302	0.013036	0.017513	16.383	58.343	5.7626	39.088	24.448	
21.150	-9.8243e-23	0.0040787	0.016778	0.00095772	0.0012150	0.012419	0.032909	0.0055524	0.019434	0.0019317	0.013040	0.017522	16.408	58.305	5.7667	39.099	24.476	
21.200	2.2872e-23	0.0040790	0.016760	0.00095775	0.0012141	0.012417	0.032900	0.0055608	0.019422	0.0019331	0.013043	0.017530	16.432	58.268	5.7708	39.109	24.504	
21.250	-1.3810e-21	0.0040793	0.016741	0.00095779	0.0012133	0.012414	0.032891	0.0055691	0.019410	0.0019345	0.013047	0.017539	16.457	58.231	5.7749	39.120	24.532	
21.300	3.2300e-22	0.0040796	0.016723	0.00095784	0.0012124	0.012412	0.032882	0.0055775	0.019397	0.0019360	0.013050	0.017548	16.482	58.193	5.7790	39.130	24.560	
21.350	5.1165e-23	0.0040800	0.016705	0.00095790	0.0012116	0.012410	0.032874	0.0055859	0.019385	0.0019375	0.013054	0.017557	16.506	58.156	5.7832	39.141	24.588	
21.400	-1.9943e-21	0.0040803	0.016686	0.00095796	0.0012108	0.012408	0.032866	0.0055942	0.019373	0.0019389	0.013057	0.017566	16.531	58.120	5.7874	39.151	24.616	
21.450	-1.0029e-21	0.0040808	0.016668	0.00095803	0.0012100	0.012405	0.032858	0.0056026	0.019360	0.0019404	0.013061	0.017574	16.556	58.083	5.7917	39.161	24.644	
21.500	-1.7470e-21	0.0040812	0.016650	0.00095810	0.0012092	0.012403	0.032850	0.0056111	0.019348	0.0019419	0.013064	0.017583	16.581	58.046	5.7959	39.172	24.673	
21.550	-4.6660e-22	0.0040817	0.016633	0.00095819	0.0012084	0.012401	0.032843	0.0056195	0.019336	0.0019434	0.013067	0.017592	16.606	58.010	5.8003	39.182	24.701	
21.600	1.1354e-21	0.0040822	0.016615	0.00095827	0.0012077	0.012399	0.032837	0.0056279	0.019324	0.0019449	0.013071	0.017600	16.631	57.973	5.8046	39.192	24.729	
21.650	-1.1211e-22	0.0040827	0.016597	0.00095837	0.0012069	0.012398	0.032830	0.0056364	0.019312	0.0019464	0.013074	0.017609	16.656	57.937	5.8090	39.202	24.757	
21.700	4.4574e-22	0.0040833	0.016580	0.00095847	0.0012062	0.012396	0.032824	0.0056448	0.019300	0.0019480	0.013078	0.017618	16.681	57.901	5.8134	39.213	24.785	
21.750	1.0486e-21	0.0040839	0.016563	0.00095858	0.0012055	0.012394	0.032818	0.0056533	0.019288	0.0019495	0.013081	0.017626	16.706	57.865	5.8178	39.223	24.813	
21.800	1.2687e-21	0.0040845	0.016545	0.00095869	0.0012048	0.012393	0.032813	0.0056618	0.019276	0.0019511	0.013084	0.017635	16.731	57.829	5.8222	39.233	24.842	
21.850	9.4422e-22	0.0040852	0.016528	0.00095881	0.0012041	0.012391	0.032807	0.0056703	0.019264	0.0019526	0.013088	0.017643	16.756	57.793	5.8267	39.243	24.870	
21.900	5.2921e-21	0.0040859	0.016511	0.00095894	0.0012035	0.012389	0.032802	0.0056788	0.019252	0.0019542	0.013091	0.017651	16.781	57.758	5.8313	39.253	24.898	
21.950	4.8218e-21	0.0040866	0.016494	0.00095908	0.0012028	0.012388	0.032798	0.0056873	0.019240	0.0019558	0.013094	0.017660	16.806	57.722	5.8358	39.263	24.926	
22.000	4.4218e-21	0.0040873	0.016478	0.00095922	0.0012022	0.012387	0.032794	0.0056959	0.019228	0.0019574	0.013097	0.017668	16.832	57.687	5.8404	39.272	24.955	
22.050	4.0650e-21	0.0040881	0.016461	0.00095936	0.0012016	0.012385	0.032790	0.0057044	0.019217	0.0019590	0.013101	0.017676	16.857	57.652	5.8450	39.282	24.983	
22.100	3.8528e-21	0.0040889	0.016445	0.00095952	0.0012010	0.012384	0.032786	0.0057130	0.019205	0.0019606	0.013104	0.017685	16.882	57.617	5.8497	39.292	25.011	
22.150	2.6125e-21	0.0040897	0.016428	0.00095968	0.0012004	0.012383	0.032783	0.0057215	0.019193	0.0019622	0.013107	0.017693	16.907	57.582	5.8543	39.302	25.039	
22.200	3.2919e-21	0.0040906	0.016412	0.00095985	0.0011998	0.012382	0.032780	0.0057301	0.019182	0.0019639	0.013110	0.017701	16.933	57.547	5.8590	39.312	25.068	
22.250	3.1521e-21	0.0040915	0.016396	0.00096002	0.0011993	0.012381	0.032777	0.0057387	0.019170	0.0019655	0.013114	0.017709	16.958	57.512	5.8638	39.321	25.096	
22.300	2.3690e-21	0.0040924	0.016380	0.00096020	0.0011987	0.012380	0.032774	0.0057473	0.019159	0.0019672	0.013117	0.017717	16.984	57.477	5.8685	39.331	25.124	
22.350	2.3932e-21	0.0040933	0.016364	0.00096039	0.0011982	0.012379	0.032772	0.0057559	0.019147	0.0019688	0.013120	0.017725	17.009	57.443	5.8733	39.340	25.153	
22.400	1.9526e-21	0.0040943	0.016348	0.00096059	0.0011977	0.012378	0.032771	0.0057646	0.019136	0.0019705	0.013123	0.017733	17.035	57.409	5.8781	39.350	25.181	
22.450	2.4916e-21	0.0040953	0.016332	0.00096079	0.0011972	0.012377	0.032769	0.0057732	0.019124	0.0019722	0.013126	0.017741	17.060	57.374	5.8830	39.360	25.209	
22.500	3.0432e-21	0.0040964	0.016317	0.00096099	0.0011967	0.012377	0.032768	0.0057819	0.019113	0.0019739	0.013129	0.017749	17.086	57.340	5.8879	39.369	25.238	
22.550	2.8958e-21	0.0040974	0.016301	0.00096121	0.0011962	0.012376	0.032767	0.0057905	0.019101	0.0019756	0.013132	0.017757	17.112	57.306	5.8928	39.378	25.266	
22.600	3.2398e-21	0.0040985	0.016286	0.00096143	0.0011958	0.012376	0.032766	0.0057992	0.019090	0.0019773	0.013136	0.017765	17.137	57.272	5.8977	39.388	25.295	
22.650	3.5156e-21	0.0040996	0.016271	0.00096166	0.0011954	0.012375	0.032766	0.0058079	0.019079	0.0019790	0.013139	0.017773	17.163	57.239	5.9027	39.397	25.323	
22.700	2.1307e-21	0.0041008	0.016256	0.00096189	0.0011949	0.012375	0.032766	0.0058166	0.019068	0.0019807	0.013142	0.017781	17.189	57.205	5.9077	39.407	25.351	
22.750	3.2612e-21	0.0041019	0.016241	0.00096213	0.0011945	0.012374	0.032766	0.0058253	0.019057	0.0019824	0.013145	0.017789	17.215	57.172	5.9127	39.416	25.380	
22.800	3.0514e-21	0.0041031	0.016226	0.00096238	0.0011941	0.012374	0.032767	0.0058340	0.019046	0.0019842	0.013148	0.017796	17.241	57.138	5.9178	39.425	25.408	
22.850	2.1187e-21	0.0041044	0.016211	0.00096264	0.0011938	0.012374	0.032767	0.0058428	0.019034	0.0019859	0.013151	0.017804	17.267	57.105	5.9228	39.434	25.437	
22.900	2.5223e-21	0.0041056	0.016196	0.00096290	0.0011934	0.012374	0.032769	0.0058515	0.019023	0.0019877	0.013154	0.017812	17.292	57.072	5.9279	39.444	25.465	
22.950	2.1061e-21	0.0041069	0.016182	0.00096316	0.0011930	0.012374	0.032770	0.0058603	0.019012	0.0019895	0.013157	0.017820	17.318	57.039	5.9331	39.453	25.494	
23.000	1.7035e-21	0.0041082	0.016167	0.00096344	0.0011927	0.012374	0.032772	0.0058690	0.019002	0.0019912	0.013160	0.017827	17.344	57.006	5.9382	39.462	25.522	
23.050	2.0216e-21	0.0041096	0.016153	0.00096372	0.0011924	0.012374	0.032774	0.0058778	0.018991	0.0019930	0.013163	0.017835	17.370	56.974	5.9434	39.471	25.551	
23.100	6.1106e-22	0.0041109	0.016139	0.00096401	0.0011921	0.012374	0.032776	0.0058866	0.018980	0.0019948	0.013166	0.017842	17.397	56.941	5.9487	39.480	25.579	
23.150	1.0178e-21	0.0041123	0.016124	0.00096430	0.0011918	0.012374	0.032779	0.0058954	0.018969	0.0019966	0.013169	0.017850	17.423	56.909	5.9539	39.489	25.608	
23.200	-1.6400e-21	0.0041138	0.016110	0.00096460	0.0011915	0.012375	0.032781	0.0059042	0.018958	0.0019985	0.013172	0.017857	17.449	56.876	5.9592	39.498	25.636	
23.250	-1.1512e-21	0.0041152	0.016096	0.00096491	0.0011912	0.012375	0.032785	0.0059130	0.018948	0.0020003	0.013175	0.017865	17.475	56.844	5.9645	39.507	25.665	
23.300	1.7392e-21	0.0041167	0.016083	0.00096523	0.0011910	0.012376	0.032788	0.0059218	0.018937	0.0020021	0.013178	0.017872	17.501	56.812	5.9698	39.516	25.693	
23.350	1.2064e-21	0.0041182	0.016069	0.00096555	0.0011907	0.012376	0.032792	0.0059307	0.018926	0.0020040	0.013181	0.017880	17.527	56.780	5.9752	39.525	25.722	
23.400	1.0945e-21	0.0041197	0.016055	0.00096588	0.0011905	0.012377	0.032796	0.0059395	0.018916	0.0020058	0.013184	0.017887	17.554	56.749	5.9806	39.534	25.751	
23.450	8.2458e-22	0.0041213	0.016042	0.00096621	0.0011903	0.012377	0.032800	0.0059484	0.018905	0.0020077	0.013187	0.017894	17.580	56.717	5.9860	39.542	25.779	
23.500	1.2847e-21	0.0041229	0.016029	0.00096655	0.0011901	0.012378	0.032805	0.0059573	0.018895	0.0020095	0.013190	0.017902	17.606	56.686	5.9914	39.551	25.808	
23.550	3.3594e-21	0.0041245	0.016015	0.00096690	0.0011899	0.012379	0.032809	0.0059662	0.018884	0.0020114	0.013193	0.017909	17.633	56.654	5.9969	39.560	25.837	
23.600	4.3324e-21	0.0041261	0.016002	0.00096726	0.0011897	0.012380	0.032814	0.0059751	0.018874	0.0020133	0.013196	0.017916	17.659	56.623	6.0024	39.569	25.865	
23.650	3.7373e-21	0.0041278	0.015989	0.00096762	0.0011896	0.012381	0.032820	0.0059840	0.018864	0.0020152	0.013198	0.017923	17.686	56.592	6.0079	39.577	25.894	
23.700	5.8473e-22	0.0041295	0.015976	0.00096799	0.0011894	0.012382	0.032826	0.0059929	0.018853	0.0020171	0.013201	0.017931	17.712	56.561	6.0134	39.586	25.922	
23.750	1.2109e-21	0.0041312	0.015963	0.00096836	0.0011893	0.012383	0.032831	0.0060018	0.018843	0.0020190	0.013204	0.017938	17.739	56.530	6.0190	39.595	25.951	
23.800	2.6075e-21	0.0041329	0.015951	0.00096874	0.0011892	0.012384	0.032838	0.0060107	0.018833	0.0020209	0.013207	0.017945	17.765	56.500	6.0246	39.603	25.980	
23.850	2.4784e-21	0.0041347	0.015938	0.00096913	0.0011891	0.012385	0.032844	0.0060197	0.018823	0.0020228	0.013210	0.017952	17.792	56.469	6.0302	39.612	26.009	
23.900	2.2374e-21	0.0041365	0.015925	0.00096953	0.0011890	0.012387	0.032851	0.0060286	0.018812	0.0020248	0.013213	0.017959	17.818	56.439	6.0359	39.621	26.037	
23.950	1.2338e-21	0.0041383	0.015913	0.00096993	0.0011889	0.012388	0.032858	0.0060376	0.018802	0.0020267	0.013216	0.017966	17.845	56.409	6.0415	39.629	26.066	
24.000	1.0204e-21	0.0041402	0.015901	0.00097034	0.0011888	0.012390	0.032865	0.0060466	0.018792	0.0020287	0.013218	0.017973	17.872	56.378	6.0472	39.638	26.095	
24.050	1.0367e-21	0.0041420	0.015889	0.00097075	0.0011888	0.012391	0.032873	0.0060556	0.018782	0.0020306	0.013221	0.017980	17.898	56.348	6.0530	39.646	26.123	
24.100	1.1021e-21	0.0041439	0.015876	0.00097117	0.0011887	0.012393	0.032881	0.0060646	0.018772	0.0020326	0.013224	0.017987	17.925	56.319	6.0587	39.655	26.152	
24.150	1.0545e-21	0.0041459	0.015864	0.00097160	0.0011887	0.012395	0.032889	0.0060736	0.018762	0.0020346	0.013227	0.017994	17.952	56.289	6.0645	39.663	26.181	
24.200	-7.8787e-22	0.0041478	0.015853	0.00097204	0.0011887	0.012396	0.032897	0.0060826	0.018753	0.0020365	0.013230	0.018001	17.979	56.259	6.0703	39.671	26.210	
24.250	-6.4334e-22	0.0041498	0.015841	0.00097248	0.0011887	0.012398	0.032906	0.0060916	0.018743	0.0020385	0.013232	0.018008	18.006	56.230	6.0761	39.680	26.239	
24.300	-9.9407e-23	0.0041518	0.015829	0.00097293	0.0011887	0.012400	0.032915	0.0061006	0.018733	0.0020405	0.013235	0.018014	18.032	56.201	6.0820	39.688	26.267	
24.350	-1.0428e-21	0.0041538	0.015817	0.00097338	0.0011887	0.012402	0.032924	0.0061097	0.018723	0.0020425	0.013238	0.018021	18.059	56.171	6.0878	39.697	26.296	
24.400	1.8255e-22	0.0041559	0.015806	0.00097384	0.0011888	0.012404	0.032933	0.0061187	0.018714	0.0020446	0.013241	0.018028	18.086	56.142	6.0937	39.705	26.325	
24.450	1.6936e-21	0.0041580	0.015795	0.00097431	0.0011888	0.012407	0.032943	0.0061278	0.018704	0.0020466	0.013243	0.018035	18.113	56.114	6.0997	39.713	26.354	
24.500	5.3798e-21	0.0041601	0.015783	0.00097479	0.0011889	0.012409	0.032953	0.0061369	0.018694	0.0020486	0.013246	0.018041	18.140	56.085	6.1056	39.721	26.383	
24.550	4.5039e-21	0.0041622	0.015772	0.00097527	0.0011890	0.012411	0.032963	0.0061460	0.018685	0.0020506	0.013249	0.018048	18.167	56.056	6.1116	39.730	26.412	
24.600	4.2189e-21	0.0041644	0.015761	0.00097576	0.0011890	0.012414	0.032974	0.0061551	0.018675	0.0020527	0.013252	0.018055	18.194	56.028	6.1176	39.738	26.440	
24.650	4.1765e-21	0.0041666	0.015750	0.00097625	0.0011891	0.012416	0.032984	0.0061642	0.018666	0.0020547	0.013254	0.018061	18.221	55.999	6.1236	39.746	26.469	
24.700	3.4929e-21	0.0041688	0.015739	0.00097675	0.0011893	0.012419	0.032995	0.0061733	0.018657	0.0020568	0.013257	0.018068	18.248	55.971	6.1296	39.754	26.498	
24.750	8.1439e-22	0.0041710	0.015729	0.00097726	0.0011894	0.012421	0.033007	0.0061824	0.018647	0.0020589	0.013260	0.018074	18.276	55.943	6.1357	39.762	26.527	
24.800	2.3161e-21	0.0041733	0.015718	0.00097778	0.0011895	0.012424	0.033018	0.0061915	0.018638	0.0020609	0.013262	0.018081	18.303	55.915	6.1418	39.771	26.556	
24.850	1.0763e-21	0.0041756	0.015707	0.00097830	0.0011897	0.012427	0.033030	0.0062006	0.018629	0.0020630	0.013265	0.018087	18.330	55.888	6.1479	39.779	26.585	
24.900	9.9880e-22	0.0041779	0.015697	0.00097883	0.0011898	0.012430	0.033042	0.0062098	0.018620	0.0020651	0.013268	0.018094	18.357	55.860	6.1541	39.787	26.614	
24.950	1.7142e-21	0.0041802	0.015686	0.00097936	0.0011900	0.012432	0.033054	0.0062189	0.018610	0.0020672	0.013271	0.018100	18.385	55.833	6.1602	39.795	26.643	
25.000	4.4233e-21	0.0041826	0.015676	0.00097990	0.0011902	0.012435	0.033067	0.0062281	0.018601	0.0020693	0.013273	0.018107	18.412	55.805	6.1664	39.803	26.672	
25.050	3.4395e-21	0.0041850	0.015666	0.00098045	0.0011904	0.012439	0.033080	0.0062373	0.018592	0.0020714	0.013276	0.018113	18.439	55.778	6.1726	39.811	26.701	
25.100	3.5652e-21	0.0041874	0.015656	0.00098100	0.0011906	0.012442	0.033093	0.0062465	0.018583	0.0020736	0.013279	0.018119	18.467	55.751	6.1789	39.819	26.730	
25.150	1.0589e-21	0.0041898	0.015646	0.00098156	0.0011908	0.012445	0.033106	0.0062557	0.018574	0.0020757	0.013281	0.018126	18.494	55.724	6.1851	39.827	26.759	
25.200	4.3520e-21	0.0041923	0.015636	0.00098213	0.0011911	0.012448	0.033120	0.0062649	0.018565	0.0020778	0.013284	0.018132	18.521	55.697	6.1914	39.835	26.788	
25.250	4.9441e-21	0.0041947	0.015626	0.00098270	0.0011913	0.012452	0.033133	0.0062741	0.018556	0.0020800	0.013286	0.018138	18.549	55.671	6.1977	39.843	26.817	
25.300	3.7481e-21	0.0041973	0.015617	0.00098329	0.0011916	0.012455	0.033147	0.0062833	0.018548	0.0020821	0.013289	0.018144	18.576	55.644	6.2040	39.851	26.846	
25.350	4.1670e-21	0.0041998	0.015607	0.00098387	0.0011918	0.012459	0.033162	0.0062925	0.018539	0.0020843	0.013292	0.018151	18.604	55.618	6.2104	39.859	26.875	
25.400	3.7638e-21	0.0042023	0.015598	0.00098447	0.0011921	0.012462	0.033176	0.0063017	0.018530	0.0020864	0.013294	0.018157	18.631	55.592	6.2167	39.867	26.904	
25.450	5.1080e-21	0.0042049	0.015588	0.00098506	0.0011924	0.012466	0.033191	0.0063110	0.018521	0.0020886	0.013297	0.018163	18.659	55.566	6.2231	39.875	26.933	
25.500	5.9077e-21	0.0042075	0.015579	0.00098567	0.0011927	0.012470	0.033206	0.0063202	0.018513	0.0020908	0.013300	0.018169	18.686	55.540	6.2295	39.882	26.962	
25.550	1.4991e-21	0.0042102	0.015570	0.00098628	0.0011930	0.012474	0.033221	0.0063295	0.018504	0.0020930	0.013302	0.018175	18.714	55.514	6.2360	39.890	26.991	
25.600	1.7966e-21	0.0042128	0.015561	0.00098690	0.0011934	0.012478	0.033237	0.0063388	0.018496	0.0020951	0.013305	0.018181	18.742	55.488	6.2424	39.898	27.020	
25.650	5.6651e-22	0.0042155	0.015552	0.00098753	0.0011937	0.012482	0.033253	0.0063480	0.018487	0.0020973	0.013307	0.018187	18.769	55.463	6.2489	39.906	27.049	
25.700	-2.1937e-21	0.0042182	0.015543	0.00098816	0.0011941	0.012486	0.033269	0.0063573	0.018479	0.0020995	0.013310	0.018193	18.797	55.437	6.2554	39.914	27.078	
25.750	-2.6499e-21	0.0042209	0.015534	0.00098880	0.0011944	0.012490	0.033285	0.0063666	0.018470	0.0021018	0.013313	0.018199	18.825	55.412	6.2619	39.921	27.107	
25.800	-1.9815e-21	0.0042237	0.015525	0.00098945	0.0011948	0.012494	0.033301	0.0063759	0.018462	0.0021040	0.013315	0.018205	18.853	55.387	6.2685	39.929	27.137	
25.850	-2.1095e-21	0.0042265	0.015516	0.00099010	0.0011952	0.012498	0.033318	0.0063852	0.018454	0.0021062	0.013318	0.018211	18.880	55.362	6.2750	39.937	27.166	
25.900	-2.8223e-21	0.0042293	0.015508	0.00099075	0.0011956	0.012503	0.033335	0.0063945	0.018446	0.0021084	0.013320	0.018217	18.908	55.338	6.2816	39.945	27.195	
25.950	-1.5194e-21	0.0042321	0.015499	0.00099142	0.0011960	0.012507	0.033352	0.0064039	0.018437	0.0021107	0.013323	0.018223	18.936	55.313	6.2882	39.952	27.224	
26.000	-4.1330e-21	0.0042349	0.015491	0.00099209	0.0011964	0.012512	0.033370	0.0064132	0.018429	0.0021129	0.013325	0.018229	18.964	55.289	6.2949	39.960	27.253	
26.050	-3.4185e-21	0.0042378	0.015483	0.00099277	0.0011969	0.012516	0.033387	0.0064225	0.018421	0.0021152	0.013328	0.018235	18.992	55.264	6.3015	39.968	27.282	
26.100	-5.1644e-21	0.0042407	0.015475	0.00099345	0.0011973	0.012521	0.033405	0.0064319	0.018413	0.0021174	0.013330	0.018241	19.020	55.240	6.3082	39.975	27.312	
26.150	-5.1704e-21	0.0042436	0.015467	0.00099414	0.0011978	0.012526	0.033424	0.0064412	0.018405	0.0021197	0.013333	0.018246	19.048	55.216	6.3149	39.983	27.341	
26.200	-4.4341e-21	0.0042466	0.015459	0.00099484	0.0011982	0.012531	0.033442	0.0064506	0.018397	0.0021220	0.013336	0.018252	19.075	55.192	6.3216	39.991	27.370	
26.250	-4.9206e-21	0.0042495	0.015451	0.00099554	0.0011987	0.012536	0.033461	0.0064600	0.018389	0.0021242	0.013338	0.018258	19.103	55.168	6.3283	39.998	27.399	
26.300	-4.6986e-21	0.0042525	0.015443	0.00099625	0.0011992	0.012541	0.033479	0.0064694	0.018381	0.0021265	0.013341	0.018263	19.132	55.145	6.3351	40.006	27.429	
26.350	-3.8809e-21	0.0042555	0.015435	0.00099696	0.0011997	0.012546	0.033499	0.0064787	0.018373	0.0021288	0.013343	0.018269	19.160	55.121	6.3418	40.014	27.458	
26.400	-3.7915e-21	0.0042586	0.015428	0.00099769	0.0012002	0.012551	0.033518	0.0064881	0.018366	0.0021311	0.013346	0.018275	19.188	55.098	6.3486	40.021	27.487	
26.450	-2.6506e-21	0.0042616	0.015420	0.00099841	0.0012007	0.012556	0.033537	0.0064975	0.018358	0.0021334	0.013348	0.018280	19.216	55.075	6.3554	40.029	27.516	
26.500	-3.6308e-21	0.0042647	0.015413	0.00099915	0.0012013	0.012562	0.033557	0.0065070	0.018350	0.0021357	0.013351	0.018286	19.244	55.052	6.3623	40.036	27.546	
26.550	-2.5033e-21	0.0042678	0.015405	0.00099989	0.0012018	0.012567	0.033577	0.0065164	0.018343	0.0021380	0.013353	0.018292	19.272	55.029	6.3691	40.044	27.575	
26.600	-2.3107e-21	0.0042709	0.015398	0.0010006	0.0012024	0.012573	0.033598	0.0065258	0.018335	0.0021403	0.013356	0.018297	19.300	55.006	6.3760	40.051	27.604	
26.650	-3.6986e-21	0.0042741	0.015391	0.0010014	0.0012029	0.012578	0.033618	0.0065352	0.018328	0.0021427	0.013358	0.018303	19.328	54.984	6.3829	40.059	27.633	
26.700	-2.9744e-21	0.0042773	0.015384	0.0010021	0.0012035	0.012584	0.033639	0.0065447	0.018320	0.0021450	0.013361	0.018308	19.357	54.961	6.3898	40.066	27.663	
26.750	-2.3475e-21	0.0042805	0.015377	0.0010029	0.0012041	0.012589	0.033660	0.0065541	0.018313	0.0021473	0.013363	0.018314	19.385	54.939	6.3967	40.074	27.692	
26.800	-1.6605e-21	0.0042837	0.015370	0.0010037	0.0012047	0.012595	0.033681	0.0065636	0.018305	0.0021497	0.013366	0.018319	19.413	54.917	6.4037	40.081	27.721	
26.850	-2.2999e-21	0.0042869	0.015363	0.0010045	0.0012053	0.012601	0.033702	0.0065730	0.018298	0.0021520	0.013368	0.018325	19.441	54.895	6.4106	40.089	27.751	
26.900	-1.5335e-22	0.0042902	0.015356	0.0010052	0.0012059	0.012607	0.033724	0.0065825	0.018291	0.0021544	0.013371	0.018330	19.470	54.873	6.4176	40.096	27.780	
26.950	-1.8150e-21	0.0042935	0.015350	0.0010060	0.0012065	0.012613	0.033746	0.0065920	0.018284	0.0021568	0.013373	0.018335	19.498	54.851	6.4246	40.104	27.809	
27.000	8.4259e-22	0.0042968	0.015343	0.0010068	0.0012072	0.012619	0.033768	0.0066014	0.018276	0.0021591	0.013376	0.018341	19.526	54.830	6.4316	40.111	27.839	
27.050	1.9963e-21	0.0043001	0.015337	0.0010076	0.0012078	0.012625	0.033790	0.0066109	0.018269	0.0021615	0.013378	0.018346	19.555	54.809	6.4387	40.119	27.868	
27.100	1.2750e-21	0.0043035	0.015330	0.0010084	0.0012085	0.012632	0.033813	0.0066204	0.018262	0.0021639	0.013380	0.018351	19.583	54.787	6.4457	40.126	27.898	
27.150	2.8163e-21	0.0043069	0.015324	0.0010093	0.0012091	0.012638	0.033836	0.0066299	0.018255	0.0021663	0.013383	0.018357	19.612	54.766	6.4528	40.133	27.927	
27.200	2.1185e-21	0.0043103	0.015318	0.0010101	0.0012098	0.012645	0.033859	0.0066394	0.018248	0.0021687	0.013385	0.018362	19.640	54.745	6.4599	40.141	27.956	
27.250	2.4788e-21	0.0043137	0.015312	0.0010109	0.0012105	0.012651	0.033882	0.0066490	0.018241	0.0021711	0.013388	0.018367	19.668	54.725	6.4670	40.148	27.986	
27.300	2.0797e-21	0.0043172	0.015306	0.0010117	0.0012112	0.012658	0.033905	0.0066585	0.018234	0.0021735	0.013390	0.018372	19.697	54.704	6.4742	40.156	28.015	
27.350	2.4336e-21	0.0043206	0.015300	0.0010126	0.0012119	0.012664	0.033929	0.0066680	0.018228	0.0021759	0.013393	0.018377	19.725	54.683	6.4813	40.163	28.045	
27.400	2.8235e-21	0.0043241	0.015294	0.0010134	0.0012126	0.012671	0.033953	0.0066775	0.018221	0.0021783	0.013395	0.018383	19.754	54.663	6.4885	40.170	28.074	
27.450	5.7097e-21	0.0043276	0.015288	0.0010143	0.0012134	0.012678	0.033977	0.0066871	0.018214	0.0021807	0.013398	0.018388	19.783	54.643	6.4957	40.178	28.104	
27.500	5.4574e-21	0.0043312	0.015283	0.0010151	0.0012141	0.012685	0.034001	0.0066966	0.018207	0.0021831	0.013400	0.018393	19.811	54.623	6.5029	40.185	28.133	
27.550	5.9593e-21	0.0043347	0.015277	0.0010160	0.0012149	0.012692	0.034026	0.0067062	0.018201	0.0021856	0.013403	0.018398	19.840	54.603	6.5101	40.192	28.162	
27.600	4.2652e-21	0.0043383	0.015272	0.0010169	0.0012156	0.012699	0.034050	0.0067158	0.018194	0.0021880	0.013405	0.018403	19.868	54.583	6.5173	40.200	28.192	
27.650	2.8519e-21	0.0043419	0.015266	0.0010177	0.0012164	0.012706	0.034075	0.0067253	0.018188	0.0021904	0.013407	0.018408	19.897	54.564	6.5246	40.207	28.221	
27.700	2.9114e-21	0.0043456	0.015261	0.0010186	0.0012172	0.012713	0.034100	0.0067349	0.018181	0.0021929	0.013410	0.018413	19.926	54.544	6.5318	40.214	28.251	
27.750	5.7814e-21	0.0043492	0.015256	0.0010195	0.0012180	0.012721	0.034126	0.0067445	0.018175	0.0021953	0.013412	0.018418	19.954	54.525	6.5391	40.222	28.280	
27.800	3.4720e-21	0.0043529	0.015250	0.0010204	0.0012188	0.012728	0.034151	0.0067541	0.018168	0.0021978	0.013415	0.018423	19.983	54.506	6.5464	40.229	28.310	
27.850	4.3283e-21	0.0043566	0.015245	0.0010213	0.0012196	0.012735	0.034177	0.0067637	0.018162	0.0022002	0.013417	0.018428	20.012	54.487	6.5537	40.236	28.340	
27.900	1.1703e-21	0.0043603	0.015240	0.0010222	0.0012204	0.012743	0.034203	0.0067733	0.018156	0.0022027	0.013420	0.018433	20.041	54.468	6.5611	40.244	28.369	
27.950	1.4137e-22	0.0043640	0.015235	0.0010231	0.0012212	0.012751	0.034230	0.0067829	0.018150	0.0022052	0.013422	0.018438	20.069	54.449	6.5684	40.251	28.399	
28.000	2.3790e-22	0.0043678	0.015231	0.0010240	0.0012221	0.012758	0.034256	0.0067925	0.018143	0.0022077	0.013424	0.018443	20.098	54.431	6.5758	40.258	28.428	
28.050	4.0586e-22	0.0043716	0.015226	0.0010250	0.0012229	0.012766	0.034283	0.0068021	0.018137	0.0022101	0.013427	0.018447	20.127	54.412	6.5832	40.265	28.458	
28.100	2.6090e-21	0.0043754	0.015221	0.0010259	0.0012238	0.012774	0.034310	0.0068117	0.018131	0.0022126	0.013429	0.018452	20.156	54.394	6.5906	40.273	28.487	
28.150	1.8057e-21	0.0043792	0.015216	0.0010268	0.0012246	0.012782	0.034337	0.0068213	0.018125	0.0022151	0.013432	0.018457	20.185	54.376	6.5980	40.280	28.517	
28.200	-1.6783e-21	0.0043830	0.015212	0.0010278	0.0012255	0.012790	0.034364	0.0068310	0.018119	0.0022176	0.013434	0.018462	20.214	54.358	6.6054	40.287	28.546	
28.250	-2.3576e-21	0.0043869	0.015208	0.0010287	0.0012264	0.012798	0.034392	0.0068406	0.018113	0.0022201	0.013436	0.018467	20.243	54.340	6.6129	40.294	28.576	
28.300	-2.3617e-21	0.0043908	0.015203	0.0010297	0.0012273	0.012806	0.034419	0.0068503	0.018107	0.0022226	0.013439	0.018471	20.271	54.323	6.6204	40.302	28.606	
28.350	-1.4932e-21	0.0043947	0.015199	0.0010306	0.0012282	0.012814	0.034447	0.0068599	0.018102	0.0022251	0.013441	0.018476	20.300	54.305	6.6278	40.309	28.635	
28.400	-2.2588e-21	0.0043986	0.015195	0.0010316	0.0012291	0.012823	0.034475	0.0068696	0.018096	0.0022277	0.013444	0.018481	20.329	54.288	6.6353	40.316	28.665	
28.450	-3.0662e-21	0.0044026	0.015191	0.0010326	0.0012300	0.012831	0.034504	0.0068792	0.018090	0.0022302	0.013446	0.018486	20.358	54.271	6.6429	40.323	28.694	
28.500	-2.6264e-21	0.0044066	0.015187	0.0010335	0.0012310	0.012840	0.034532	0.0068889	0.018084	0.0022327	0.013448	0.018490	20.387	54.254	6.6504	40.330	28.724	
28.550	-3.2896e-21	0.0044106	0.015183	0.0010345	0.0012319	0.012848	0.034561	0.0068986	0.018079	0.0022352	0.013451	0.018495	20.416	54.237	6.6579	40.338	28.754	
28.600	-5.3079e-21	0.0044146	0.015179	0.0010355	0.0012328	0.012857	0.034590	0.0069083	0.018073	0.0022378	0.013453	0.018499	20.445	54.220	6.6655	40.345	28.783	
28.650	-2.6150e-21	0.0044186	0.015175	0.0010365	0.0012338	0.012866	0.034619	0.0069179	0.018068	0.0022403	0.013456	0.018504	20.474	54.204	6.6731	40.352	28.813	
28.700	-4.1495e-21	0.0044227	0.015171	0.0010375	0.0012348	0.012875	0.034649	0.0069276	0.018062	0.0022428	0.013458	0.018509	20.503	54.187	6.6806	40.359	28.843	
28.750	-3.2415e-21	0.0044267	0.015168	0.0010385	0.0012357	0.012883	0.034678	0.0069373	0.018057	0.0022454	0.013460	0.018513	20.533	54.171	6.6882	40.366	28.872	
28.800	-3.4901e-21	0.0044308	0.015164	0.0010395	0.0012367	0.012892	0.034708	0.0069470	0.018052	0.0022479	0.013463	0.018518	20.562	54.155	6.6959	40.374	28.902	
28.850	-3.6299e-21	0.0044350	0.015161	0.0010405	0.0012377	0.012901	0.034738	0.0069567	0.018046	0.0022505	0.013465	0.018522	20.591	54.139	6.7035	40.381	28.932	
28.900	-4.3179e-21	0.0044391	0.015157	0.0010415	0.0012387	0.012911	0.034768	0.0069664	0.018041	0.0022531	0.013468	0.018527	20.620	54.123	6.7111	40.388	28.962	
28.950	-2.7802e-21	0.0044433	0.015154	0.0010426	0.0012397	0.012920	0.034798	0.0069762	0.018036	0.0022556	0.013470	0.018531	20.649	54.108	6.7188	40.395	28.991	
29.000	-3.6324e-21	0.0044475	0.015151	0.0010436	0.0012408	0.012929	0.034829	0.0069859	0.018031	0.0022582	0.013472	0.018536	20.678	54.092	6.7265	40.402	29.021	
29.050	-3.2624e-21	0.0044517	0.015147	0.0010446	0.0012418	0.012938	0.034860	0.0069956	0.018025	0.0022608	0.013475	0.018540	20.707	54.077	6.7342	40.409	29.051	
29.100	-1.3135e-21	0.0044559	0.015144	0.0010457	0.0012428	0.012948	0.034891	0.0070053	0.018020	0.0022634	0.013477	0.018544	20.737	54.062	6.7419	40.417	29.080	
29.150	-1.1834e-23	0.0044601	0.015141	0.0010467	0.0012439	0.012957	0.034922	0.0070151	0.018015	0.0022659	0.013479	0.018549	20.766	54.047	6.7496	40.424	29.110	
29.200	4.6071e-22	0.0044644	0.015138	0.0010478	0.0012449	0.012967	0.034953	0.0070248	0.018010	0.0022685	0.013482	0.018553	20.795	54.032	6.7573	40.431	29.140	
29.250	-1.3790e-21	0.0044687	0.015135	0.0010488	0.0012460	0.012977	0.034985	0.0070346	0.018006	0.0022711	0.013484	0.018558	20.824	54.017	6.7650	40.438	29.170	
29.300	-2.4348e-21	0.0044730	0.015133	0.0010499	0.0012471	0.012986	0.035017	0.0070443	0.018001	0.0022737	0.013487	0.018562	20.854	54.003	6.7728	40.445	29.199	
29.350	-1.3045e-21	0.0044773	0.015130	0.0010510	0.0012481	0.012996	0.035049	0.0070541	0.017996	0.0022763	0.013489	0.018566	20.883	53.988	6.7806	40.452	29.229	
29.400	-1.5510e-21	0.0044817	0.015127	0.0010521	0.0012492	0.013006	0.035081	0.0070638	0.017991	0.0022789	0.013491	0.018570	20.912	53.974	6.7883	40.459	29.259	
29.450	-2.8021e-21	0.0044861	0.015125	0.0010531	0.0012503	0.013016	0.035113	0.0070736	0.017986	0.0022815	0.013494	0.018575	20.942	53.960	6.7961	40.467	29.289	
29.500	-1.8925e-21	0.0044905	0.015122	0.0010542	0.0012514	0.013026	0.035146	0.0070834	0.017982	0.0022841	0.013496	0.018579	20.971	53.946	6.8039	40.474	29.319	
29.550	-2.0014e-21	0.0044949	0.015120	0.0010553	0.0012525	0.013036	0.035179	0.0070932	0.017977	0.0022868	0.013498	0.018583	21.000	53.932	6.8118	40.481	29.348	
29.600	1.8735e-22	0.0044993	0.015117	0.0010564	0.0012537	0.013047	0.035212	0.0071029	0.017973	0.0022894	0.013501	0.018587	21.030	53.918	6.8196	40.488	29.378	
29.650	7.5367e-22	0.0045038	0.015115	0.0010575	0.0012548	0.013057	0.035245	0.0071127	0.017968	0.0022920	0.013503	0.018592	21.059	53.905	6.8274	40.495	29.408	
29.700	-1.5807e-21	0.0045082	0.015113	0.0010586	0.0012559	0.013067	0.035278	0.0071225	0.017964	0.0022946	0.013506	0.018596	21.089	53.892	6.8353	40.502	29.438	
29.750	-3.6178e-22	0.0045127	0.015111	0.0010597	0.0012571	0.013078	0.035312	0.0071323	0.017959	0.0022973	0.013508	0.018600	21.118	53.878	6.8432	40.509	29.468	
29.800	-2.3768e-22	0.0045172	0.015109	0.0010608	0.0012582	0.013088	0.035346	0.0071421	0.017955	0.0022999	0.013510	0.018604	21.147	53.865	6.8511	40.516	29.497	
29.850	-4.4166e-22	0.0045218	0.015107	0.0010620	0.0012594	0.013099	0.035380	0.0071519	0.017951	0.0023025	0.013513	0.018608	21.177	53.852	6.8590	40.524	29.527	
29.900	-1.4834e-21	0.0045263	0.015105	0.0010631	0.0012606	0.013110	0.035414	0.0071617	0.017947	0.0023052	0.013515	0.018612	21.206	53.840	6.8669	40.531	29.557	
29.950	-1.2943e-21	0.0045309	0.015103	0.0010642	0.0012617	0.013121	0.035448	0.0071715	0.017942	0.0023078	0.013517	0.018616	21.236	53.827	6.8748	40.538	29.587	
30.000	1.0823e-21	0.0045355	0.015101	0.0010654	0.0012629	0.013131	0.035483	0.0071813	0.017938	0.0023105	0.013520	0.018620	21.265	53.815	6.8827	40.545	29.617	
30.050	2.1167e-21	0.0045401	0.015100	0.0010665	0.0012641	0.013142	0.035517	0.0071912	0.017934	0.0023131	0.013522	0.018624	21.295	53.803	6.8907	40.552	29.647	
30.100	3.1064e-21	0.0045447	0.015098	0.0010677	0.0012653	0.013153	0.035552	0.0072010	0.017930	0.0023158	0.013524	0.018628	21.324	53.790	6.8986	40.559	29.677	
30.150	3.0272e-22	0.0045494	0.015096	0.0010688	0.0012665	0.013165	0.035587	0.0072108	0.017926	0.0023185	0.013527	0.018632	21.354	53.779	6.9066	40.566	29.706	
30.200	-3.6665e-22	0.0045541	0.015095	0.0010700	0.0012678	0.013176	0.035622	0.0072206	0.017922	0.0023211	0.013529	0.018636	21.384	53.767	6.9146	40.573	29.736	
30.250	1.1473e-21	0.0045588	0.015094	0.0010711	0.0012690	0.013187	0.035658	0.0072305	0.017918	0.0023238	0.013532	0.018640	21.413	53.755	6.9225	40.580	29.766	
30.300	2.9088e-21	0.0045635	0.015092	0.0010723	0.0012702	0.013198	0.035694	0.0072403	0.017914	0.0023265	0.013534	0.018644	21.443	53.744	6.9305	40.588	29.796	
30.350	2.4331e-21	0.0045682	0.015091	0.0010735	0.0012714	0.013210	0.035729	0.0072502	0.017911	0.0023291	0.013536	0.018648	21.472	53.732	6.9386	40.595	29.826	
30.400	1.4265e-21	0.0045730	0.015090	0.0010747	0.0012727	0.013221	0.035765	0.0072600	0.017907	0.0023318	0.013539	0.018652	21.502	53.721	6.9466	40.602	29.856	
30.450	4.2548e-23	0.0045777	0.015089	0.0010759	0.0012740	0.013233	0.035802	0.0072699	0.017903	0.0023345	0.013541	0.018656	21.532	53.710	6.9546	40.609	29.886	
30.500	-1.5300e-22	0.0045825	0.015088	0.0010770	0.0012752	0.013244	0.035838	0.0072797	0.017900	0.0023372	0.013543	0.018660	21.561	53.699	6.9627	40.616	29.916	
30.550	1.3800e-21	0.0045874	0.015087	0.0010782	0.0012765	0.013256	0.035875	0.0072896	0.017896	0.0023399	0.013546	0.018663	21.591	53.689	6.9707	40.623	29.946	
30.600	1.9069e-23	0.0045922	0.015086	0.0010794	0.0012778	0.013268	0.035911	0.0072994	0.017893	0.0023426	0.013548	0.018667	21.621	53.678	6.9788	40.630	29.976	
30.650	1.2582e-22	0.0045970	0.015085	0.0010806	0.0012790	0.013280	0.035948	0.0073093	0.017889	0.0023453	0.013550	0.018671	21.650	53.668	6.9869	40.637	30.006	
30.700	-2.2896e-21	0.0046019	0.015084	0.0010819	0.0012803	0.013292	0.035986	0.0073192	0.017886	0.0023480	0.013553	0.018675	21.680	53.657	6.9949	40.644	30.036	
30.750	3.8117e-21	0.0046068	0.015083	0.0010831	0.0012816	0.013304	0.036023	0.0073290	0.017882	0.0023507	0.013555	0.018679	21.710	53.647	7.0030	40.651	30.066	
30.800	4.3037e-21	0.0046117	0.015083	0.0010843	0.0012829	0.013316	0.036060	0.0073389	0.017879	0.0023534	0.013558	0.018682	21.739	53.637	7.0111	40.659	30.095	
30.850	5.8809e-21	0.0046166	0.015082	0.0010855	0.0012843	0.013328	0.036098	0.0073488	0.017876	0.0023561	0.013560	0.018686	21.769	53.628	7.0193	40.666	30.125	
30.900	5.8313e-21	0.0046216	0.015081	0.0010867	0.0012856	0.013340	0.036136	0.0073587	0.017873	0.0023588	0.013562	0.018690	21.799	53.618	7.0274	40.673	30.155	
30.950	6.1171e-21	0.0046266	0.015081	0.0010880	0.0012869	0.013353	0.036174	0.0073686	0.017869	0.0023615	0.013565	0.018694	21.829	53.609	7.0355	40.680	30.185	
31.000	7.3180e-21	0.0046315	0.015081	0.0010892	0.0012882	0.013365	0.036212	0.0073785	0.017866	0.0023642	0.013567	0.018697	21.858	53.599	7.0437	40.687	30.215	
31.050	7.0352e-21	0.0046366	0.015080	0.0010905	0.0012896	0.013378	0.036251	0.0073884	0.017863	0.0023669	0.013569	0.018701	21.888	53.590	7.0518	40.694	30.245	
31.100	6.6808e-21	0.0046416	0.015080	0.0010917	0.0012909	0.013390	0.036289	0.0073982	0.017860	0.0023696	0.013572	0.018704	21.918	53.581	7.0600	40.701	30.275	
31.150	6.6036e-21	0.0046466	0.015080	0.0010930	0.0012923	0.013403	0.036328	0.0074081	0.017857	0.0023724	0.013574	0.018708	21.948	53.572	7.0682	40.708	30.305	
31.200	4.7389e-21	0.0046517	0.015080	0.0010942	0.0012937	0.013416	0.036367	0.0074181	0.017855	0.0023751	0.013577	0.018712	21.978	53.564	7.0764	40.715	30.335	
31.250	4.2077e-21	0.0046568	0.015080	0.0010955	0.0012950	0.013428	0.036406	0.0074280	0.017852	0.0023778	0.013579	0.018715	22.007	53.555	7.0845	40.723	30.365	
31.300	3.7876e-21	0.0046619	0.015080	0.0010967	0.0012964	0.013441	0.036445	0.0074379	0.017849	0.0023806	0.013581	0.018719	22.037	53.547	7.0928	40.730	30.395	
31.350	7.3815e-22	0.0046670	0.015080	0.0010980	0.0012978	0.013454	0.036485	0.0074478	0.017846	0.0023833	0.013584	0.018722	22.067	53.538	7.1010	40.737	30.425	
31.400	3.1908e-22	0.0046721	0.015080	0.0010993	0.0012992	0.013467	0.036525	0.0074577	0.017843	0.0023860	0.013586	0.018726	22.097	53.530	7.1092	40.744	30.455	
31.450	8.9117e-22	0.0046773	0.015080	0.0011006	0.0013006	0.013480	0.036564	0.0074676	0.017841	0.0023888	0.013588	0.018729	22.127	53.522	7.1174	40.751	30.486	
31.500	6.5862e-22	0.0046825	0.015080	0.0011019	0.0013020	0.013494	0.036604	0.0074775	0.017838	0.0023915	0.013591	0.018733	22.157	53.515	7.1256	40.758	30.516	
31.550	3.6919e-21	0.0046877	0.015081	0.0011031	0.0013034	0.013507	0.036645	0.0074875	0.017836	0.0023943	0.013593	0.018736	22.187	53.507	7.1339	40.765	30.546	
31.600	5.6628e-22	0.0046929	0.015081	0.0011044	0.0013048	0.013520	0.036685	0.0074974	0.017833	0.0023970	0.013595	0.018740	22.217	53.500	7.1422	40.772	30.576	
31.650	3.5072e-22	0.0046981	0.015081	0.0011057	0.0013062	0.013534	0.036725	0.0075073	0.017831	0.0023998	0.013598	0.018743	22.246	53.492	7.1504	40.780	30.606	
31.700	3.9924e-22	0.0047034	0.015082	0.0011070	0.0013077	0.013547	0.036766	0.0075173	0.017828	0.0024025	0.013600	0.018747	22.276	53.485	7.1587	40.787	30.636	
31.750	1.8395e-21	0.0047086	0.015083	0.0011083	0.0013091	0.013561	0.036807	0.0075272	0.017826	0.0024053	0.013603	0.018750	22.306	53.478	7.1670	40.794	30.666	
31.800	3.0437e-21	0.0047139	0.015083	0.0011097	0.0013105	0.013574	0.036848	0.0075371	0.017824	0.0024080	0.013605	0.018754	22.336	53.471	7.1753	40.801	30.696	
31.850	2.6500e-21	0.0047192	0.015084	0.0011110	0.0013120	0.013588	0.036889	0.0075471	0.017822	0.0024108	0.013607	0.018757	22.366	53.465	7.1836	40.808	30.726	
31.900	4.1368e-21	0.0047246	0.015085	0.0011123	0.0013134	0.013602	0.036931	0.0075570	0.017819	0.0024136	0.013610	0.018760	22.396	53.458	7.1919	40.815	30.756	
31.950	2.0743e-21	0.0047299	0.015085	0.0011136	0.0013149	0.013616	0.036972	0.0075670	0.017817	0.0024163	0.013612	0.018764	22.426	53.452	7.2002	40.822	30.786	
32.000	2.1098e-21	0.0047353	0.015086	0.0011150	0.0013164	0.013630	0.037014	0.0075769	0.017815	0.0024191	0.013615	0.018767	22.456	53.446	7.2085	40.830	30.816	
